# Supplementary material for: Refractive error among school-aged children in Bhutan: A secondary analysis of data from nationwide Bhutan School Sight Survey
Source: PLOS Glob Public Health. 2026 Feb 17;6(2):e0005085. doi: 10.1371/journal.pgph.0005085 (PMC12912612; doi:10.1371/journal.pgph.0005085)
Supplement: S1 Dataset — (XLSX) [file pgph.0005085.s002.xlsx]

## Sheet: Schoolclean
slno	Dzongkhag	Region	Healthcenter	School	Ruralurban	Level	Type	TotalMale	Totalfemale	Totalstd	BSSPcovered	Coveredmale	CoveredFemale	Total covered	RefEMale	RefEFemale	RefEtotal	Myopiamale	Myopiafemale	Myopiatotal	Hypemale	hyperfemale	hypertotal	Astigmale	Astigfemale	Astigtotal
1	Bumthang	Central	Wangdichoeling Hospital	Jakar	Urban	HSS	Pub	284	310	594	YES	258	303	561	42	49	91	16	24	40	8	6	14	19	18	37
2	Bumthang	Central	Wangdichoeling Hospital	Sonam Kuenphen	Urban	HSS	Pvt	178	197	375	YES	167	197	364	17	25	42	7	11	18	1	1	2	7	15	22
3	Bumthang	Central	Wangdichoeling Hospital	Chhumey CS	Urban	MSS	Pub	223	234	457	YES	223	234	457	13	15	28	6	8	14	0	0	0	5	9	14
4	Bumthang	Central	Wangdichoeling Hospital	Tang CS	Rural	MSS	Pub	266	281	547	YES	262	279	541	16	20	36	7	9	16	3	2	5	7	8	15
5	Bumthang	Central	Wangdichoeling Hospital	Ura CS	Rural	MSS	Pub	190	184	374	YES	192	178	370	15	21	36	7	10	17	1	2	3	6	10	16
6	Bumthang	Central	Wangdichoeling Hospital	Wangdicholing	Urban	LSS	Pub	428	443	871	YES	426	417	843	41	54	95	20	27	47	4	5	9	17	22	39
7	Bumthang	Central	Wangdichoeling Hospital	Choekhor Toe	Rural	PS	Pub	48	38	86	YES	48	38	86	2	3	5	2	1	3	0	0	0	1	1	2
8	Bumthang	Central	Wangdichoeling Hospital	Chungphel	Rural	PS	Pub	8	1	9	YES	8	1	9	1	1	2	1	1	2	0	0	0	0	0	0
9	Bumthang	Central	Wangdichoeling Hospital	Dur	Rural	PS	Pub	62	45	107	YES	62	45	107	5	5	10	2	3	5	0	1	1	2	2	4
10	Bumthang	Central	Wangdichoeling Hospital	Gangrithang	Rural	PS	Pub	151	150	301	YES	149	152	301	13	16	29	5	8	13	1	1	2	6	8	14
11	Bumthang	Central	Wangdichoeling Hospital	Gytesa	Rural	PS	Pub	78	58	136	YES	78	59	137	5	4	9	3	1	4	0	0	0	3	2	5
12	Bumthang	Central	Wangdichoeling Hospital	Jigmeling	Rural	PS	Pub	12	10	22	YES	12	10	22	0	1	1	1	0	1	0	0	0	0	0	0
13	Bumthang	Central	Wangdichoeling Hospital	Khangrab	Rural	PS	Pub	19	21	40	YES	24	26	50	2	1	3	1	1	2	0	0	0	1	0	1
14	Bumthang	Central	Wangdichoeling Hospital	Karsat	Rural	PS	Pub	33	34	67	YES	32	35	67	2	3	5	1	3	4	0	0	0	0	1	1
15	Bumthang	Central	Wangdichoeling Hospital	Shingnyer	Rural	PS	Pub	7	11	18	YES	7	11	18	0	0	0	0	0	0	0	0	0	0	0	0
16	Bumthang	Central	Wangdichoeling Hospital	Tangsibi	Rural	PS	Pub	7	18	25	YES	7	18	25	0	0	0	0	0	0	0	0	0	0	0	0
17	Bumthang	Central	Wangdichoeling Hospital	Zangtherpo	Rural	PS	Pub	89	65	154	YES	89	65	154	4	7	11	2	4	6	0	0	0	2	3	5
18	Bumthang	Central	Wangdichoeling Hospital	Zungnye	Rural	PS	Pub	41	48	89	YES	41	48	89	0	3	3	1	1	2	0	0	0	0	1	1
19	Bumthang	Central	Wangdichoeling Hospital	Bebzur	Rural	ECR	Pub	9	13	22	YES	8	14	22	0	2	2	0	1	1	0	0	0	0	1	1
1	Chukha	Western	Tsimalakha Hospital	Chukha CS	Urban	HSS	Pub	615	681	1296	YES	616	681	1297	107	115	222	43	67	110	8	12	20	36	56	92
2	Chukha	Western	Gedu Hospital	Gedu	Urban	HSS	Pub	327	309	636	YES	332	295	627	41	46	87	16	23	39	6	4	10	18	20	38
3	Chukha	Western	Gedu Hospital	Pakshika CS	Rural	HSS	Pub	506	470	976	YES	464	423	887	49	55	104	25	35	60	2	0	2	19	23	42
4	Chukha	Western	Gedu Hospital	Arekha	Rural	MSS	Pub	262	294	556	YES	263	294	557	28	31	59	10	13	23	4	4	8	11	17	28
5	Chukha	Western	Tsimalakha Hospital	Chapcha	Rural	MSS	Pub	241	281	522	YES	224	269	493	17	25	42	7	11	18	3	3	6	7	11	18
6	Chukha	Western	PGH	Chumigthang	Rural	MSS	Pub	465	446	911	YES	465	447	912	27	35	62	11	19	30	3	3	6	11	15	26
7	Chukha	Western	Gedu Hospital	Darla	Rural	MSS	Pub	393	407	800	YES	395	411	806	33	49	82	13	20	33	1	1	2	16	31	47
8	Chukha	Western	Gedu Hospital	Kamji CS	Rural	MSS	Pub	345	363	708	YES	345	363	708	24	36	60	9	18	27	3	5	8	10	15	25
9	Chukha	Western	Tsimalakha Hospital	Wangchu	Rural	MSS	Pub	310	363	673	YES	323	370	693	46	54	100	19	27	46	5	5	10	22	22	44
10	Chukha	Western	PGH	Dungna	Rural	LSS	Pub	164	228	392	YES	160	232	392	18	22	40	8	12	20	2	2	4	7	9	16
11	Chukha	Western	PGH	Logchina	Rural	LSS	Pub	187	180	367	YES	186	182	368	9	8	17	3	5	8	0	0	0	5	4	9
12	Chukha	Western	Gedu Hospital	Alaykha	Rural	PS	Pub	29	20	49	YES	23	19	42	1	2	3	1	2	3	0	0	0	0	0	0
13	Chukha	Western	Gedu Hospital	Baikunza	Rural	PS	Pub	11	11	22	YES	11	12	23	0	0	0	0	0	0	0	0	0	0	0	0
14	Chukha	Western	Tsimalakha Hospital	Bongo	Rural	PS	Pub	22	32	54	YES	23	31	54	1	0	1	1	0	1	0	0	0	0	0	0
15	Chukha	Western	Tsimalakha Hospital	Chapcha	Rural	PS	Pub	42	44	86	YES	43	45	88	1	0	1	1	0	1	0	0	0	0	0	0
16	Chukha	Western	PGH	Chimuna	Rural	PS	Pub	52	74	126	YES	51	74	125	4	3	7	2	2	4	0	0	0	2	1	3
17	Chukha	Western	PGH	Chongaykha	Rural	PS	Pub	112	101	213	YES	113	99	212	8	7	15	3	5	8	0	0	0	4	3	7
18	Chukha	Western	Tsimalakha Hospital	Chungkha	Rural	PS	Pub	62	37	99	YES	54	36	90	0	0	0	0	0	0	0	0	0	0	0	0
19	Chukha	Western	Tsimalakha Hospital	Getena	Rural	PS	Pub	71	58	129	YES	67	51	118	4	0	4	2	0	2	0	0	0	2	0	2
20	Chukha	Western	Gedu Hospital	Kesari	Rural	PS	Pub	21	23	44	YES	22	22	44	0	4	4	0	2	2	0	0	0	0	2	2
21	Chukha	Western	Tsimalakha Hospital	Ketokha	Rural	PS	Pub	26	29	55	YES	25	31	56	0	0	0	0	0	0	0	0	0	0	0	0
22	Chukha	Western	PGH	Khatoeykha	Rural	PS	Pub	69	42	111	YES	70	41	111	3	2	5	2	1	3	0	0	0	1	1	2
23	Chukha	Western	PGH	Lingden	Rural	PS	Pub	41	27	68	YES	39	29	68	2	3	5	1	2	3	0	0	0	1	1	2
24	Chukha	Western	Tsimalakha Hospital	Lobnekha	Rural	PS	Pub	10	15	25	YES	10	15	25	0	0	0	0	0	0	0	0	0	0	0	0
25	Chukha	Western	Gedu Hospital	Meretsemo	Rural	PS	Pub	34	31	65	YES	34	31	65	1	1	2	1	1	2	0	0	0	0	0	0
26	Chukha	Western	Tsimalakha Hospital	Metakha	Rural	PS	Pub	68	68	136	YES	71	71	142	3	4	7	2	2	4	0	0	0	1	2	3
27	Chukha	Western	PGH	Pachu	Rural	PS	Pub	60	50	110	YES	61	50	111	3	3	6	2	2	4	0	0	0	1	1	2
28	Chukha	Western	Tsimalakha Hospital	Paga	Rural	PS	Pub	7	15	22	YES	7	18	25	0	1	1	1	0	1	0	0	0	0	0	0
29	Chukha	Western	PGH	Rangaytong	Rural	PS	Pub	58	49	107	YES	42	65	107	4	7	11	2	4	6	1	0	1	2	2	4
30	Chukha	Western	Tsimalakha Hospital	Rinchenling	Rural	PS	Pub	16	22	38	YES	17	21	38	0	0	0	0	0	0	0	0	0	0	0	0
31	Chukha	Western	Tsimalakha Hospital	Shemagangkha	Rural	PS	Pub	49	54	103	YES	49	58	107	5	3	8	3	2	5	0	0	0	2	1	3
32	Chukha	Western	Gedu Hospital	Sinchula	Rural	PS	Pub	100	82	182	YES	103	79	182	7	6	13	4	3	7	0	0	0	3	3	6
33	Chukha	Western	Gedu Hospital	Tashilakha	Rural	PS	Pub	52	36	88	YES	50	40	90	2	2	4	1	1	2	0	0	0	1	1	2
34	Chukha	Western	Tsimalakha Hospital	Trashi Gatshel	Rural	PS	Pub	87	108	195	YES	85	108	193	3	2	5	2	1	3	0	0	0	1	1	2
35	Chukha	Western	Tsimalakha Hospital	Tsimakha	Rural	PS	Pub	55	45	100	YES	52	43	95	5	2	7	2	1	3	0	0	0	3	1	4
36	Chukha	Western	PGH	Wangdigatshel	Rural	PS	Pub	89	91	180	YES	89	91	180	6	9	15	2	6	8	0	0	0	2	5	7
37	Chukha	Western	Tsimalakha Hospital	Chanachen	Rural	ECR	Pub	6	4	10	YES	4	4	8	0	1	1	1	0	1	0	0	0	0	0	0
38	Chukha	Western	PGH	Chilauney	Rural	ECR	Pub	9	10	19	YES	9	11	20	0	0	0	0	0	0	0	0	0	0	0	0
39	Chukha	Western	PGH	Pakchina	Rural	ECR	Pub	12	19	31	YES	10	22	32	1	1	2	1	1	2	0	0	0	0	0	0
40	Chukha	Western	Gedu Hospital	Sakhu	Rural	ECR	Pub	5	8	13	YES	5	8	13	0	0	0	0	0	0	0	0	0	0	0	0
41	Chukha	Western	Gedu Hospital	Samarchen	Rural	ECR	Pub	5	7	12	YES	5	7	12	0	0	0	0	0	0	0	0	0	0	0	0
42	Chukha	Western	PGH	Thongling	Rural	ECR	Pub	2	9	11	YES	3	8	11	0	0	0	0	0	0	0	0	0	0	0	0
1	Chukha	Western	PGH	Norbu Academy	Urban	HSS	Pvt	194	190	384	YES	200	203	403	22	33	55	10	18	28	3	3	6	9	12	21
2	Chukha	Western	PGH	Phuentsholing	Urban	HSS	Pub	411	505	916	YES	456	511	967	63	98	161	35	54	89	4	4	8	29	35	64
3	Chukha	Western	PGH	Yonten Kuenjung Academy	Urban	HSS	Pvt	146	154	300	YES	149	161	310	24	34	58	11	17	28	1	1	2	12	16	28
4	Chukha	Western	PGH	Phuentsholing	Urban	MSS	Pub	464	472	936	YES	460	426	886	61	71	132	27	26	53	6	7	13	34	32	66
5	Chukha	Western	PGH	Sonamgang	Urban	MSS	Pub	464	410	874	YES	463	410	873	59	66	125	24	34	58	3	3	6	30	31	61
6	Chukha	Western	PGH	Phuentsholing	Urban	LSS	Pub	651	615	1266	YES	616	591	1207	71	99	170	32	59	91	7	7	14	26	39	65
1	Dagana	Central	Daga BHUI	Daga CS	Rural	HSS	Pub	424	424	848	YES	394	445	839	42	48	90	23	27	50	0	0	0	19	21	40
2	Dagana	Central	Dagapela Hospital	Drujeygang CS	Rural	HSS	Pub	346	419	765	YES	342	415	757	39	43	82	13	20	33	0	0	0	24	25	49
3	Dagana	Central	Dagapela Hospital	Gesarling CS	Rural	HSS	Pub	355	382	737	YES	345	396	741	35	44	79	15	19	34	1	1	2	22	21	43
4	Dagana	Central	Dagapela Hospital	Dagapela	Rural	MSS	Pub	390	397	787	YES	387	394	781	43	52	95	21	29	50	0	0	0	19	26	45
5	Dagana	Central	Lhamoizhingkha BHU	Lhamoy Zingkha CS	Rural	MSS	Pub	429	389	818	YES	428	393	821	36	52	88	18	27	45	0	0	0	17	26	43
6	Dagana	Central	Dagapela Hospital	Tshangkha	Rural	MSS	Pub	240	258	498	YES	234	243	477	21	27	48	8	11	19	4	6	10	9	10	19
7	Dagana	Central	Daga BHUI	Daleythang	Rural	LSS	Pub	115	104	219	YES	116	104	220	5	6	11	3	4	7	0	0	0	2	2	4
8	Dagana	Central	Dagapela Hospital	Namchela	Rural	LSS	Pub	104	93	197	YES	101	97	198	3	7	10	2	4	6	0	0	0	1	3	4
9	Dagana	Central	Dagapela Hospital	Tashiding	Rural	LSS	Pub	114	90	204	YES	104	88	192	4	8	12	2	4	6	0	0	0	1	5	6
10	Dagana	Central	Dagapela Hospital	Balaygang	Rural	PS	Pub	69	66	135	YES	69	67	136	4	8	12	2	5	7	0	1	1	1	3	4
11	Dagana	Central	Dagapela Hospital	Gangzor	Rural	PS	Pub	66	43	109	YES	65	45	110	3	4	7	2	3	5	0	0	0	1	1	2
12	Dagana	Central	Daga BHUI	Gumla	Rural	PS	Pub	31	30	61	YES	31	31	62	0	0	0	0	0	0	0	0	0	0	0	0
13	Dagana	Central	Lhamoizhingkha BHU	Karmaling	Rural	PS	Pub	78	52	130	YES	78	52	130	2	3	5	1	3	4	0	0	0	0	1	1
14	Dagana	Central	Daga BHUI	Lhaling	Rural	PS	Pub	53	44	97	YES	48	49	97	1	2	3	1	2	3	0	0	0	0	0	0
15	Dagana	Central	Daga BHUI	Lungtengang	Rural	PS	Pub	31	35	66	YES	30	35	65	1	1	2	1	1	2	0	0	0	0	0	0
16	Dagana	Central	Dagapela Hospital	Nimtola	Rural	PS	Pub	34	32	66	YES	34	31	65	2	0	2	1	0	1	0	0	0	1	0	1
17	Dagana	Central	Dagapela Hospital	Pangserpo	Rural	PS	Pub	47	41	88	YES	48	40	88	2	3	5	1	2	3	0	0	0	1	1	2
18	Dagana	Central	Daga BHUI	Phekoma	Rural	PS	Pub	63	62	125	YES	64	72	136	2	2	4	1	2	3	0	0	0	1	0	1
19	Dagana	Central	Dagapela Hospital	Phuensemgang	Rural	PS	Pub	44	52	96	YES	43	53	96	0	1	1	1	0	1	0	0	0	0	0	0
20	Dagana	Central	Daga BHUI	Samey	Rural	PS	Pub	42	45	87	YES	46	41	87	3	2	5	2	1	3	0	0	0	1	1	2
21	Dagana	Central	Dagapela Hospital	Zinchella	Rural	PS	Pub	60	52	112	YES	59	52	111	4	2	6	2	1	3	0	0	0	2	1	3
22	Dagana	Central	Lhamoizhingkha BHU	Bichgaon	Rural	ECR	Pub	8	10	18	YES	8	10	18	0	0	0	0	0	0	0	0	0	0	0	0
23	Dagana	Central	Lhamoizhingkha BHU	Devitar	Rural	ECR	Pub	25	17	42	YES	20	22	42	0	0	0	0	0	0	0	0	0	0	0	0
24	Dagana	Central	Daga BHUI	Namshigang	Rural	ECR	Pub	16	8	24	YES	14	10	24	0	0	0	0	0	0	0	0	0	0	0	0
1	Gasa	Western	Punakha Hospital	Bjishong CS	Rural	HSS	Pub	251	231	482	YES	250	231	481	33	45	78	14	21	35	3	4	7	15	21	36
2	Gasa	Western	Punakha Hospital	Laya CS	Rural	MSS	Pub	85	73	158	YES	85	73	158	9	12	21	5	6	11	0	0	0	3	7	10
3	Gasa	Western	Punakha Hospital	Gasa	Rural	PS	Pub	79	56	135	YES	77	51	128	3	4	7	1	3	4	0	0	0	1	2	3
4	Gasa	Western	Punakha Hospital	Lunana	Rural	PS	Pub	23	12	35	NO			0			0	0	0	0	0	0	0	0	0	0
5	Gasa	Western	Punakha Hospital	Lungo	Rural	ECR	Pub	9	10	19	NO			0			0	0	0	0	0	0	0	0	0	0
6	Gasa	Western	Punakha Hospital	Mendrelthang	Rural	ECR	Pub	11	20	31	YES	8	11	19	0	0	0	0	0	0	0	0	0	0	0	0
1	Haa	Western	Bali BHU I	Gongzim Ugyen Dorji CS	Urban	HSS	Pub	295	308	603	YES	302	324	626	48	58	106	28	36	64	3	4	7	13	22	35
2	Haa	Western	Bali BHU I	Jampel	Urban	HSS	Pvt	223	200	423	YES	222	201	423	19	34	53	9	17	26	2	2	4	8	15	23
3	Haa	Western	Bali BHU I	Chundu Armed Force Public CS	Urban	MSS	Pub	392	396	788	YES	393	396	789	50	51	101	23	29	52	3	3	6	24	19	43
4	Haa	Western	Bali BHU I	Katsho	Rural	LSS	Pub	254	231	485	YES	270	240	510	32	43	75	15	22	37	2	2	4	13	21	34
5	Haa	Western	Bali BHU I	Tshaphel	Rural	LSS	Pub	197	192	389	YES	199	192	391	28	38	66	14	17	31	2	2	4	15	16	31
6	Haa	Western	Bali BHU I	Damthang	Rural	PS	Pub	149	148	297	YES	155	148	303	10	18	28	5	8	13	1	1	2	5	8	13
7	Haa	Western	Bali BHU I	Jyenkana	Rural	PS	Pub	107	121	228	YES	127	127	254	3	8	11	1	6	7	0	0	0	1	3	4
8	Haa	Western	Bali BHU I	Rangtse	Rural	PS	Pub	58	77	135	YES	62	78	140	4	6	10	2	4	6	0	0	0	2	2	4
9	Haa	Western	Bali BHU I	Saktena	Rural	PS	Pub	16	22	38	YES	13	26	39	1	1	2	1	1	2	0	0	0	0	0	0
10	Haa	Western	Bali BHU I	Sombekha	Rural	PS	Pub	17	23	40	YES	16	24	40	0	2	2	1	0	1	0	0	0	0	1	1
11	Haa	Western	Bali BHU I	Bebji	Rural	ECR	Pub	9	21	30	YES	10	21	31	1	0	1	1	0	1	0	0	0	0	0	0
1	Lhuentse	Eastern	Lhuentse Hospital	Lhuentse	Rural	HSS	Pub	226	198	424	YES	226	198	424	19	26	45	7	12	19	0	0	0	11	15	26
2	Lhuentse	Eastern	Lhuentse Hospital	Tangmachu CS	Rural	HSS	Pub	383	367	750	YES	379	362	741	34	40	74	15	22	37	2	1	3	15	19	34
3	Lhuentse	Eastern	Lhuentse Hospital	Autsho CS	Rural	MSS	Pub	272	330	602	YES	275	333	608	24	31	55	14	18	32	0	0	0	9	14	23
4	Lhuentse	Eastern	Lhuentse Hospital	Minjey	Rural	MSS	Pub	148	171	319	YES	145	167	312	10	17	27	5	9	14	1	2	3	4	6	10
5	Lhuentse	Eastern	Lhuentse Hospital	Khoma	Rural	LSS	Pub	108	125	233	YES	108	125	233	13	14	27	6	9	15	1	1	2	6	4	10
6	Lhuentse	Eastern	Lhuentse Hospital	Thimyul	Rural	LSS	Pub	81	118	199	YES	81	115	196	6	7	13	3	5	8	0	0	0	2	3	5
7	Lhuentse	Eastern	Lhuentse Hospital	Domkhar	Rural	PS	Pub	13	11	24	YES	12	11	23	0	1	1	1	0	1	0	0	0	0	0	0
8	Lhuentse	Eastern	Lhuentse Hospital	Dungkhar	Rural	PS	Pub	54	61	115	YES	54	60	114	3	2	5	2	2	4	0	0	0	1	0	1
9	Lhuentse	Eastern	Lhuentse Hospital	Ganglakhema	Rural	PS	Pub	22	30	52	YES	22	32	54	1	0	1	1	0	1	0	0	0	0	0	0
10	Lhuentse	Eastern	Lhuentse Hospital	Gortshom	Rural	PS	Pub	57	64	121	YES	57	64	121	6	5	11	3	4	7	0	0	0	2	2	4
11	Lhuentse	Eastern	Lhuentse Hospital	Ladrong	Rural	PS	Pub	44	49	93	YES	43	50	93	1	2	3	1	1	2	0	0	0	0	1	1
12	Lhuentse	Eastern	Lhuentse Hospital	Lhuentse	Rural	PS	Pub	84	92	176	YES	84	93	177	5	5	10	2	3	5	0	0	0	3	2	5
13	Lhuentse	Eastern	Lhuentse Hospital	Ney	Rural	PS	Pub	12	18	30	YES	12	18	30	0	0	0	0	0	0	0	0	0	0	0	0
14	Lhuentse	Eastern	Lhuentse Hospital	Tshochen	Rural	PS	Pub	37	43	80	YES	37	42	79	2	1	3	1	1	2	0	0	0	1	0	1
15	Lhuentse	Eastern	Lhuentse Hospital	Wambur	Rural	PS	Pub	53	52	105	YES	52	54	106	3	3	6	1	3	4	0	0	0	1	1	2
16	Lhuentse	Eastern	Lhuentse Hospital	Zangkhar	Rural	PS	Pub	73	62	135	YES	73	62	135	4	3	7	2	2	4	0	0	0	2	1	3
17	Lhuentse	Eastern	Lhuentse Hospital	Chakzom	Rural	ECR	Pub	6	8	14	YES	6	8	14	0	1	1	1	0	1	0	0	0	0	0	0
18	Lhuentse	Eastern	Lhuentse Hospital	Dangling	Rural	ECR	Pub	4	4	8	YES	4	4	8	0	0	0	0	0	0	0	0	0	0	0	0
19	Lhuentse	Eastern	Lhuentse Hospital	Ongar	Rural	ECR	Pub	9	8	17	YES	8	9	17	0	0	0	0	0	0	0	0	0	0	0	0
1	Mongar	Eastern	MRRH	Drametse CS	Rural	HSS	Pub	441	400	841	YES	438	395	833	34	43	77	18	19	37	5	4	9	16	15	31
2	Mongar	Eastern	MRRH	Gyelpozhing CS	Urban	HSS	Pub	286	295	581	YES	285	297	582	30	39	69	13	18	31	2	3	5	18	15	33
3	Mongar	Eastern	MRRH	Mongar	Urban	HSS	Pub	339	357	696	YES	336	364	700	27	45	72	9	19	28	1	1	2	15	27	42
4	Mongar	Eastern	MRRH	Mongar Sherub Reldri	Urban	HSS	Pvt	135	160	295	YES	148	160	308	13	27	40	5	13	18	2	3	5	5	12	17
5	Mongar	Eastern	MRRH	Yadi CS	Rural	HSS	Pub	435	473	908	YES	428	477	905	35	52	97	18	31	49	5	5	10	17	21	38
6	Mongar	Eastern	MRRH	Chaskhar CS	Rural	MSS	Pub	292	302	594	YES	292	303	595	23	31	54	9	17	26	2	2	4	11	13	24
7	Mongar	Eastern	Gyelposhing BHU	Kengkhar	Rural	MSS	Pub	229	253	482	YES	231	249	480	28	34	62	9	16	25	1	2	3	14	20	34
8	Mongar	Eastern	MRRH	Kidheykhar CS	Rural	MSS	Pub	352	343	695	YES	341	350	691	30	46	76	17	24	41	4	3	7	13	15	28
9	Mongar	Eastern	MRRH	Mongar	Urban	MSS	Pub	418	420	838	YES	419	419	838	41	59	100	24	32	56	0	0	0	18	26	44
10	Mongar	Eastern	MRRH	Nagor	Rural	MSS	Pub	183	215	398	YES	182	215	397	8	12	20	5	6	11	0	0	0	4	5	9
11	Mongar	Eastern	MRRH	Chali	Rural	LSS	Pub	106	130	236	YES	106	131	237	9	9	18	4	5	9	0	1	1	4	4	8
12	Mongar	Eastern	Gyelposhing BHU	Lingmethang	Rural	LSS	Pub	154	163	317	YES	150	166	316	5	11	16	2	7	9	1	1	2	2	3	5
13	Mongar	Eastern	MRRH	Serzhong	Rural	LSS	Pub	99	152	251	YES	98	132	230	2	9	11	1	6	7	0	0	0	0	4	4
14	Mongar	Eastern	MRRH	Baging	Rural	PS	Pub	45	67	112	YES	36	68	104	0	1	1	1	0	1	0	0	0	0	0	0
15	Mongar	Eastern	MRRH	Balam	Rural	PS	Pub	78	91	169	YES	79	89	168	7	5	12	3	3	6	0	0	0	4	2	6
16	Mongar	Eastern	Gyelposhing BHU	Bumpazor	Rural	PS	Pub	19	23	42	YES	19	23	42	3	0	3	1	1	2	0	0	0	1	0	1
17	Mongar	Eastern	MRRH	Chaskhar Pam	Rural	PS	Pub	17	15	32	YES	15	14	29	0	1	1	1	0	1	0	0	0	0	0	0
18	Mongar	Eastern	MRRH	Dhaksa	Rural	PS	Pub	62	31	93	YES	58	34	92	2	2	4	1	2	3	0	0	0	0	1	1
19	Mongar	Eastern	MRRH	Ganglapong	Rural	PS	Pub	3	10	13	YES	3	10	13	0	0	0	0	0	0	0	0	0	0	0	0
20	Mongar	Eastern	Gyelposhing BHU	Jurmey	Rural	PS	Pub	81	89	170	YES	80	89	169	5	6	11	2	4	6	1	0	1	2	2	4
21	Mongar	Eastern	Gyelposhing BHU	Kalapang	Rural	PS	Pub	14	19	33	YES	18	16	34	1	0	1	1	0	1	0	0	0	0	0	0
22	Mongar	Eastern	MRRH	Konbar	Rural	PS	Pub	28	33	61	YES	32	31	63	2	0	2	1	1	2	0	0	0	0	0	0
23	Mongar	Eastern	MRRH	Narang	Rural	PS	Pub	107	120	227	YES	106	116	222	9	10	19	5	5	10	1	0	1	3	5	8
24	Mongar	Eastern	MRRH	Ngatshang	Rural	PS	Pub	61	55	116	YES	59	56	115	3	2	5	2	1	3	0	0	0	1	1	2
25	Mongar	Eastern	MRRH	Pangthang	Rural	PS	Pub	9	7	16	YES	9	7	16	0	0	0	0	0	0	0	0	0	0	0	0
26	Mongar	Eastern	MRRH	Ridaza	Rural	PS	Pub	81	83	164	YES	79	85	164	5	6	11	3	4	7	0	0	0	2	2	4
27	Mongar	Eastern	Gyelposhing BHU	Saling	Rural	PS	Pub	10	10	20	YES	13	8	21	0	0	0	0	0	0	0	0	0	0	0	0
28	Mongar	Eastern	Gyelposhing BHU	Sengor	Rural	PS	Pub	8	11	19	YES	8	11	19	0	2	2	1	1	2	0	0	0	0	0	0
29	Mongar	Eastern	MRRH	Silambi	Rural	PS	Pub	29	26	55	YES	28	28	56	1	1	2	1	1	2	0	0	0	0	0	0
30	Mongar	Eastern	MRRH	Soenakhar	Rural	PS	Pub	29	21	50	YES	29	21	50	0	0	0	0	0	0	0	0	0	0	0	0
31	Mongar	Eastern	MRRH	Thangrong	Rural	PS	Pub	122	140	262	YES	117	147	264	8	10	18	3	7	10	0	0	0	3	5	8
32	Mongar	Eastern	Gyelposhing BHU	Thrindangbi	Rural	PS	Pub	31	39	70	YES	29	40	69	0	0	0	0	0	0	0	0	0	0	0	0
33	Mongar	Eastern	MRRH	Tsakaling	Rural	PS	Pub	60	62	122	YES	50	64	114	2	2	4	1	1	2	0	0	0	1	1	2
34	Mongar	Eastern	MRRH	Tsamang	Rural	PS	Pub	60	63	123	YES	59	64	123	4	4	8	2	2	4	0	0	0	2	2	4
35	Mongar	Eastern	Gyelposhing BHU	Udaric	Rural	PS	Pub	38	31	69	YES	37	31	68	0	2	2	1	0	1	0	0	0	0	1	1
36	Mongar	Eastern	MRRH	Yangbari	Rural	PS	Pub	35	36	71	YES	34	37	71	1	3	4	1	2	3	0	0	0	0	1	1
37	Mongar	Eastern	Gyelposhing BHU	Yaragla	Rural	PS	Pub	3	9	12	YES	3	9	12	0	0	0	0	0	0	0	0	0	0	0	0
38	Mongar	Eastern	Gyelposhing BHU	Zunglen	Rural	PS	Pub	50	46	96	YES	48	46	94	0	0	0	0	0	0	0	0	0	0	0	0
39	Mongar	Eastern	MRRH	Bagla	Rural	ECR	Pub	6	1	7	YES	7	1	8	0	0	0	0	0	0	0	0	0	0	0	0
40	Mongar	Eastern	MRRH	Banjar	Rural	ECR	Pub	7	6	13	YES	7	6	13	0	0	0	0	0	0	0	0	0	0	0	0
41	Mongar	Eastern	Gyelposhing BHU	Broksar	Rural	ECR	Pub	3	5	8	YES	2	6	8	0	0	0	0	0	0	0	0	0	0	0	0
42	Mongar	Eastern	MRRH	Jaibab	Rural	ECR	Pub	11	11	22	YES	11	12	23	0	1	1	1	0	1	0	0	0	0	0	0
43	Mongar	Eastern	MRRH	Lingkhar	Rural	ECR	Pub	18	17	35	YES	19	17	36	1	0	1	1	0	1	0	0	0	0	0	0
44	Mongar	Eastern	MRRH	Muhung	Rural	ECR	Pub	9	15	24	YES	9	15	24	0	0	0	0	0	0	0	0	0	0	0	0
45	Mongar	Eastern	Gyelposhing BHU	Resa	Rural	ECR	Pub	5	2	7	YES	5	2	7	0	0	0	0	0	0	0	0	0	0	0	0
46	Mongar	Eastern	Gyelposhing BHU	Sangkama	Rural	ECR	Pub	9	4	13	YES	10	5	15	0	0	0	0	0	0	0	0	0	0	0	0
47	Mongar	Eastern	Gyelposhing BHU	Tshenzibee	Rural	ECR	Pub	5	5	10	YES	6	8	14	0	0	0	0	0	0	0	0	0	0	0	0
48	Mongar	Eastern	MRRH	Waichur	Rural	ECR	Pub	16	22	38	YES	17	22	39	1	1	2	1	1	2	0	0	0	0	0	0
49	Mongar	Eastern	Gyelposhing BHU	Woop	Rural	ECR	Pub	11	5	16	YES	15	3	18	0	0	0	0	0	0	0	0	0	0	0	0
1	Paro	Western	Paro Hospital	Drukgyel CS	Urban	HSS	Pub	681	783	1464	YES	677	767	1444	98	111	209	39	58	97	15	10	25	39	48	87
2	Paro	Western	Paro Hospital	Karma Academy	Urban	HSS	Pvt	280	286	566	YES	292	288	580	26	56	82	19	31	50	2	2	4	12	16	28
3	Paro	Western	Paro Hospital	Rigzom Academy	Urban	HSS	Pvt	290	277	567	YES	276	261	537	25	42	67	10	16	26	2	3	5	15	21	36
4	Paro	Western	Paro Hospital	Shaba	Urban	HSS	Pub	204	259	463	YES	207	258	465	29	49	78	13	25	38	0	0	0	12	28	40
5	Paro	Western	Paro Hospital	Shari	Urban	HSS	Pub	169	218	387	YES	167	217	384	26	44	70	10	18	28	0	1	1	13	28	41
6	Paro	Western	Paro Hospital	The Royal Academy	Urban	HSS	Pub	75	85	160	YES	76	85	161	12	18	30	6	10	16	0	0	0	5	9	14
7	Paro	Western	Paro Hospital	UTPAL Academy	Urban	HSS	Pvt	192	214	406	YES	192	212	404	27	52	79	18	29	47	1	2	3	13	16	29
8	Paro	Western	Paro Hospital	Yoezerling	Urban	HSS	Pvt	179	194	373	YES	188	197	385	18	32	50	6	16	22	2	3	5	9	14	23
9	Paro	Western	Paro Hospital	Betikha	Rural	MSS	Pub	217	205	422	YES	217	205	422	25	33	58	9	16	25	1	1	2	10	21	31
10	Paro	Western	Paro Hospital	Khangkhu	Rural	MSS	Pub	383	397	780	YES	368	391	759	51	82	113	22	35	57	3	4	7	23	26	49
11	Paro	Western	Paro Hospital	Lamgong	Rural	MSS	Pub	444	418	862	YES	452	432	884	42	61	103	24	29	53	3	3	6	20	24	44
12	Paro	Western	Paro Hospital	Wanakha CS	Rural	MSS	Pub	240	273	513	YES	234	277	511	19	19	38	9	11	20	1	1	2	7	9	16
13	Paro	Western	Paro Hospital	Dawakha	Rural	LSS	Pub	144	142	286	YES	144	149	293	7	11	18	3	8	11	0	0	0	3	4	7
14	Paro	Western	Paro Hospital	Doteng	Rural	LSS	Pub	129	148	277	YES	141	147	288	6	14	20	3	8	11	0	0	0	3	6	9
15	Paro	Western	Paro Hospital	Gaupey	Rural	LSS	Pub	242	248	490	YES	252	250	502	15	28	43	10	16	26	0	1	1	7	9	16
16	Paro	Western	Paro Hospital	Utpal	Rural	LSS	Pvt	72	57	129	YES	75	60	135	11	17	28	6	10	16	0	0	0	6	6	12
17	Paro	Western	Paro Hospital	Woochhu	Rural	LSS	Pub	420	446	866	YES	408	450	858	43	72	115	25	37	62	3	3	6	23	24	47
18	Paro	Western	Paro Hospital	Gonyetsawa	Rural	PS	Pub	23	33	56	YES	22	32	54	1	3	4	1	2	3	0	0	0	0	1	1
19	Paro	Western	Paro Hospital	Isuna	Rural	PS	Pub	23	19	42	YES	24	18	42	1	2	3	1	1	2	0	0	0	0	1	1
20	Paro	Western	Paro Hospital	K.Gangri	Rural	PS	Pvt	54	28	82	YES	71	46	117	2	1	3	1	1	2	0	0	0	1	0	1
21	Paro	Western	Paro Hospital	Karma Leksheyling	Rural	PS	Pub	25	16	41	YES	25	14	39	3	1	4	2	1	3	0	0	0	1	0	1
22	Paro	Western	Paro Hospital	Olathang	Rural	PS	Pub	87	80	167	YES	83	84	167	8	8	16	3	4	7	0	0	0	4	5	9
23	Paro	Western	Paro Hospital	Ramchetsekha	Rural	PS	Pub	62	62	124	YES	63	60	123	1	3	4	1	2	3	0	0	0	0	1	1
24	Paro	Western	Paro Hospital	Rashigang	Rural	PS	Pub	27	29	56	YES	31	21	52	1	1	2	1	1	2	0	0	0	0	0	0
25	Paro	Western	Paro Hospital	Shaba	Rural	PS	Pub	346	337	683	YES	358	338	696	21	37	58	9	16	25	1	1	2	13	18	31
26	Paro	Western	Paro Hospital	Taju	Rural	PS	Pub	217	221	438	YES	216	221	437	7	19	26	4	9	13	0	0	0	3	10	13
27	Paro	Western	Paro Hospital	Thuksel	Rural	PS	Pvt	14	12	26	YES	18	17	35	0	0	0	0	0	0	0	0	0	0	0	0
28	Paro	Western	Paro Hospital	Tshenden	Rural	PS	Pvt	12	23	35	YES	30	26	56	0	2	2	1	1	2	0	0	0	0	0	0
29	Paro	Western	Paro Hospital	Yoezerling	Rural	PS	Pvt	96	91	187	YES	107	133	240	5	7	12	3	3	6	0	0	0	2	4	6
30	Paro	Western	Paro Hospital	Wangsel	Rural	SI	Pub	59	47	106	YES	60	67	127	10	11	21	4	6	10	0	0	0	5	6	11
1	P/gatshel	Eastern	P/Gatshel Hospital	Nangkor CS	Rural	HSS	Pub	527	446	973	YES	524	449	973	44	62	106	19	29	48	2	3	5	24	29	53
2	P/gatshel	Eastern	Nanglam BHU I	Nganglam CS	Rural	HSS	Pub	743	778	1521	YES	737	766	1503	81	103	188	35	58	93	3	5	8	44	43	87
3	P/gatshel	Eastern	P/Gatshel Hospital	Pemagatshel	Rural	MSS	Pub	255	231	486	YES	253	237	490	15	25	40	7	15	22	0	0	0	7	11	18
4	P/gatshel	Eastern	P/Gatshel Hospital	Yelchen CS	Rural	MSS	Pub	264	250	514	YES	261	251	512	17	21	38	8	11	19	0	0	0	9	10	19
5	P/gatshel	Eastern	P/Gatshel Hospital	Yurung CS	Rural	MSS	Pub	220	255	475	YES	223	260	483	19	23	42	10	12	22	0	0	0	8	12	20
6	P/gatshel	Eastern	Nanglam BHU I	Dechheling	Rural	LSS	Pub	121	143	264	YES	122	133	255	2	13	15	1	7	8	0	0	0	1	6	7
7	P/gatshel	Eastern	P/Gatshel Hospital	Gonpasingma	Rural	LSS	Pub	76	85	161	YES	86	95	181	3	9	12	2	5	7	0	0	0	1	4	5
8	P/gatshel	Eastern	P/Gatshel Hospital	Tsebar	Rural	LSS	Pub	62	90	152	YES	63	89	152	5	7	12	3	3	6	0	0	0	2	4	6
9	P/gatshel	Eastern	P/Gatshel Hospital	Chimong	Rural	PS	Pub	23	27	50	YES	23	27	50	2	1	3	1	1	2	0	0	0	1	0	1
10	P/gatshel	Eastern	P/Gatshel Hospital	Dungmin	Rural	PS	Pub	45	50	95	YES	44	50	94	2	1	3	1	2	3	0	0	0	0	0	0
11	P/gatshel	Eastern	Nanglam BHU I	Gashari	Rural	PS	Pub	22	16	38	YES	22	15	37	0	0	0	0	0	0	0	0	0	0	0	0
12	P/gatshel	Eastern	P/Gatshel Hospital	Khangma	Rural	PS	Pub	26	30	56	YES	26	28	54	5	1	6	2	2	4	0	0	0	2	0	2
13	P/gatshel	Eastern	P/Gatshel Hospital	Khar	Rural	PS	Pub	39	58	97	YES	37	56	93	0	3	3	1	1	2	0	0	0	0	1	1
14	P/gatshel	Eastern	P/Gatshel Hospital	Khenzore	Rural	PS	Pub	23	21	44	YES	24	21	45	1	1	2	1	1	2	0	0	0	0	0	0
15	P/gatshel	Eastern	P/Gatshel Hospital	Khothakpa	Rural	PS	Pub	81	88	169	YES	77	79	156	6	7	13	3	4	7	0	0	0	2	4	6
16	P/gatshel	Eastern	Nanglam BHU I	Mikuri	Rural	PS	Pub	31	47	78	YES	31	48	79	0	2	2	0	1	1	0	0	0	0	1	1
17	P/gatshel	Eastern	Nanglam BHU I	Norbugang	Rural	PS	Pub	46	71	117	YES	47	70	117	3	2	5	2	1	3	0	0	0	1	1	2
18	P/gatshel	Eastern	P/Gatshel Hospital	Shali	Rural	PS	Pub	41	51	92	YES	41	51	92	1	2	3	1	1	2	0	0	0	0	1	1
19	P/gatshel	Eastern	P/Gatshel Hospital	Thongsa	Rural	PS	Pub	15	15	30	YES	17	15	32	0	0	0	0	0	0	0	0	0	0	0	0
20	P/gatshel	Eastern	P/Gatshel Hospital	Tshatse	Rural	PS	Pub	61	66	127	YES	61	66	127	3	5	8	2	2	4	0	0	0	1	3	4
21	P/gatshel	Eastern	P/Gatshel Hospital	Woongchiloo	Rural	PS	Pub	21	18	39	YES	18	16	34	1	1	2	1	1	2	0	0	0	0	0	0
22	P/gatshel	Eastern	Nanglam BHU I	Choekhorling	Rural	ECR	Pub	8	7	15	YES	8	7	15	0	0	0	0	0	0	0	0	0	0	0	0
23	P/gatshel	Eastern	P/Gatshel Hospital	Khenadang	Rural	ECR	Pub	13	14	27	YES	15	14	29	0	0	0	0	0	0	0	0	0	0	0	0
24	P/gatshel	Eastern	P/Gatshel Hospital	Kherigonpa	Rural	ECR	Pub	12	16	28	YES	12	16	28	1	0	1	1	0	1	0	0	0	0	0	0
25	P/gatshel	Eastern	P/Gatshel Hospital	Ngangshing	Rural	ECR	Pub	3	7	10	YES	3	7	10	0	0	0	0	0	0	0	0	0	0	0	0
1	Punakha	Western	Punakha Hospital	Dashiding	Rural	HSS	Pub	200	201	401	YES	178	223	401	25	30	55	11	14	25	1	1	2	14	14	28
2	Punakha	Western	Punakha Hospital	Punakha CS	Urban	HSS	Pub	341	366	707	YES	341	366	707	46	61	107	15	32	47	5	5	10	23	27	50
3	Punakha	Western	Punakha Hospital	Ugyen Academy	Urban	HSS	Pvt	509	517	1026	YES	380	573	953	53	82	135	21	45	66	4	4	8	22	39	61
4	Punakha	Western	Punakha Hospital	Dechentsemo CS	Rural	MSS	Pub	257	315	572	YES	258	315	573	32	42	74	15	23	38	0	0	0	14	22	36
5	Punakha	Western	Punakha Hospital	Kabesa	Rural	MSS	Pub	310	347	657	YES	309	344	653	37	39	76	18	24	42	3	2	5	14	15	29
6	Punakha	Western	Punakha Hospital	Khuruthang CS	Urban	MSS	Pub	513	399	912	YES	510	391	901	68	63	131	29	37	66	2	1	3	33	29	62
7	Punakha	Western	Punakha Hospital	Tashidingkha CS	Rural	MSS	Pub	232	295	527	YES	224	284	508	7	20	27	3	8	11	2	2	4	4	8	12
8	Punakha	Western	Punakha Hospital	Bjibjokha	Rural	LSS	Pub	105	108	213	YES	106	109	215	6	4	10	4	3	7	0	0	0	2	1	3
9	Punakha	Western	Punakha Hospital	Lobesa	Rural	LSS	Pub	373	370	743	YES	373	370	743	36	47	83	16	27	43	2	2	4	20	16	36
10	Punakha	Western	Punakha Hospital	Shengana	Rural	LSS	Pub	128	136	264	YES	132	133	265	14	11	25	6	6	12	0	0	0	8	5	13
11	Punakha	Western	Punakha Hospital	Goenshari	Rural	PS	Pub	31	30	61	YES	33	29	62	3	2	5	1	2	3	0	1	1	0	1	1
12	Punakha	Western	Punakha Hospital	Lakhu	Rural	PS	Pub	35	43	78	YES	37	42	79	2	1	3	1	2	3	0	0	0	0	0	0
13	Punakha	Western	Punakha Hospital	Lapsakha	Rural	PS	Pub	54	47	101	YES	54	46	100	2	5	7	1	3	4	0	0	0	1	2	3
14	Punakha	Western	Punakha Hospital	Logodama	Rural	PS	Pub	138	125	263	YES	126	129	255	6	10	16	3	5	8	1	1	2	2	4	6
15	Punakha	Western	Punakha Hospital	Mendhagang	Rural	PS	Pub	121	122	243	YES	118	122	240	4	6	10	3	4	7	0	0	0	1	2	3
16	Punakha	Western	Punakha Hospital	Nawakha	Rural	PS	Pub	50	39	89	YES	39	36	75	2	3	5	1	2	3	0	0	0	1	1	2
17	Punakha	Western	Punakha Hospital	Nobgang	Rural	PS	Pub	4	5	9	YES	4	5	9	0	0	0	0	0	0	0	0	0	0	0	0
18	Punakha	Western	Punakha Hospital	Tshochasa	Rural	PS	Pub	40	33	73	YES	40	35	75	1	2	3	1	2	3	0	0	0	0	0	0
19	Punakha	Western	Punakha Hospital	Walathang	Rural	PS	Pub	30	31	61	YES	30	31	61	1	1	2	1	1	2	0	0	0	0	0	0
20	Punakha	Western	Punakha Hospital	Mendrelgang	Rural	ECR	Pub	11	5	16	YES	13	6	19	0	0	0	0	0	0	0	0	0	0	0	0
21	Punakha	Western	Punakha Hospital	Phulingsum	Rural	ECR	Pub	3	5	8	YES	1	5	6	0	0	0	0	0	0	0	0	0	0	0	0
22	Punakha	Western	Punakha Hospital	Tahogang	Rural	ECR	Pub	6	7	13	YES	6	7	13	0	0	0	0	0	0	0	0	0	0	0	0
23	Punakha	Western	Punakha Hospital	Tongshuna	Rural	ECR	Pub	7	5	12	YES	7	5	12	0	0	0	0	0	0	0	0	0	0	0	0
24	Punakha	Western	Punakha Hospital	Tseykha	Rural	ECR	Pub	21	9	30	YES	22	9	31	1	0	1	1	0	1	0	0	0	0	0	0
25	Punakha	Western	Punakha Hospital	Wokuna	Rural	ECR	Pub	7	10	17	YES	7	10	17	0	1	1	1	0	1	0	0	0	0	0	0
26	Punakha	Western	Punakha Hospital	Yebesa	Rural	ECR	Pub	5	3	8	YES	6	4	10	0	0	0	0	0	0	0	0	0	0	0	0
1	S/Jongkhar	Eastern	samdrupchoeling BHU I	Karmaling	Rural	HSS	Pub	206	203	409	YES	206	204	410	21	29	50	9	13	22	2	2	4	9	15	24
2	S/Jongkhar	Eastern	S/Jongkhar Hospital	Orong CS	Rural	HSS	Pub	232	241	473	YES	227	239	466	27	32	59	9	14	23	4	3	7	12	17	29
3	S/Jongkhar	Eastern	S/Jongkhar Hospital	Garpowong	Rural	MSS	Pub	120	156	276	YES	120	155	275	12	19	31	5	8	13	3	2	5	5	8	13
4	S/Jongkhar	Eastern	S/Jongkhar Hospital	Gomdar CS	Rural	MSS	Pub	309	388	697	YES	313	387	700	44	35	79	15	19	34	5	7	12	18	15	33
5	S/Jongkhar	Eastern	Jomotshangkha BHU	Jomotsangkha	Rural	MSS	Pub	196	187	383	YES	196	190	386	12	19	31	5	10	15	2	2	4	5	7	12
6	S/Jongkhar	Eastern	samdrupchoeling BHU I	Martshala CS	Rural	MSS	Pub	345	322	667	YES	316	297	613	26	35	61	12	18	30	1	1	2	12	17	29
7	S/Jongkhar	Eastern	Jomotshangkha BHU	Minjiwoong CS	Rural	MSS	Pub	273	314	587	YES	271	316	587	17	21	38	7	10	17	1	1	2	10	9	19
8	S/Jongkhar	Eastern	samdrupchoeling BHU I	Phuntshothang	Rural	MSS	Pub	470	469	939	YES	448	465	913	38	49	87	16	27	43	4	3	7	16	21	37
9	S/Jongkhar	Eastern	samdrupchoeling BHU I	Pemathang	Rural	LSS	Pub	124	142	266	YES	118	142	260	2	5	7	1	3	4	0	0	0	1	2	3
10	S/Jongkhar	Eastern	S/Jongkhar Hospital	Barzor	Rural	PS	Pub	53	52	105	YES	52	52	104	4	3	7	2	2	4	0	0	0	2	1	3
11	S/Jongkhar	Eastern	Jomotshangkha BHU	Dungmanma	Rural	PS	Pub	20	24	44	YES	20	24	44	0	0	0	0	0	0	0	0	0	0	0	0
12	S/Jongkhar	Eastern	Jomotshangkha BHU	Jangsa	Rural	PS	Pub	10	11	21	YES	10	11	21	0	1	1	1	0	1	0	0	0	0	0	0
13	S/Jongkhar	Eastern	S/Jongkhar Hospital	Khoyar	Rural	PS	Pub	50	65	115	YES	50	65	115	2	3	5	1	2	3	0	0	0	1	1	2
14	S/Jongkhar	Eastern	Jomotshangkha BHU	Lauri	Rural	PS	Pub	65	77	142	YES	62	79	141	4	9	13	2	4	6	0	0	0	2	5	7
15	S/Jongkhar	Eastern	Jomotshangkha BHU	Monmola	Rural	PS	Pub	31	34	65	YES	31	34	65	3	1	4	1	2	3	0	0	0	1	0	1
16	S/Jongkhar	Eastern	S/Jongkhar Hospital	Rikhey	Rural	PS	Pub	44	49	93	YES	45	49	94	1	1	2	1	1	2	0	0	0	0	0	0
17	S/Jongkhar	Eastern	samdrupchoeling BHU I	Sarjung	Rural	PS	Pub	45	42	87	YES	44	41	85	1	0	1	1	0	1	0	0	0	0	0	0
18	S/Jongkhar	Eastern	S/Jongkhar Hospital	Wangphu	Rural	PS	Pub	75	88	163	YES	76	88	164	2	2	4	1	2	3	0	0	0	0	1	1
19	S/Jongkhar	Eastern	S/Jongkhar Hospital	Wooling	Rural	PS	Pub	61	52	113	YES	60	52	112	3	2	5	1	2	3	0	0	0	1	1	2
20	S/Jongkhar	Eastern	S/Jongkhar Hospital	Yarphu	Rural	PS	Pub	29	70	99	YES	30	67	97	0	2	2	1	1	2	0	0	0	0	0	0
21	S/Jongkhar	Eastern	Jomotshangkha BHU	Zamtari	Rural	PS	Pub	11	16	27	YES	11	16	27	0	0	0	0	0	0	0	0	0	0	0	0
22	S/Jongkhar	Eastern	Jomotshangkha BHU	Zangthi	Rural	PS	Pub	21	19	40	YES	21	19	40	0	1	1	1	0	1	0	0	0	0	0	0
23	S/Jongkhar	Eastern	Samdrupchoeling BHU I	Dungkarling	Rural	ECR	Pub	23	22	45	YES	45	23	68	0	0	0	0	0	0	0	0	0	0	0	0
24	S/Jongkhar	Eastern	Samdrupchoeling BHU I	Khameythang	Rural	ECR	Pub	15	22	37	YES	26	15	41	0	0	0	0	0	0	0	0	0	0	0	0
25	S/Jongkhar	Eastern	S/Jongkhar Hospital	Martang	Rural	ECR	Pub	8	6	14	YES	8	6	14	0	0	0	0	0	0	0	0	0	0	0	0
26	S/Jongkhar	Eastern	S/Jongkhar Hospital	Philuma	Rural	ECR	Pub	11	5	16	YES	11	5	16	1	0	1	1	0	1	0	0	0	0	0	0
27	S/Jongkhar	Eastern	S/Jongkhar Hospital	Rishore	Rural	ECR	Pub	21	16	37	YES	20	15	35	0	1	1	1	0	1	0	0	0	0	0	0
1	S/Jongkhar	Eastern	S/Jongkhar hospital	Dungsam Academy	Urban	HSS	Pvt	198	218	416	YES	200	219	419	36	40	76	17	16	33	4	4	8	18	17	35
2	S/Jongkhar	Eastern	S/Jongkhar hospital	Samdrupjongkhar	Urban	MSS	Pub	149	182	331	YES	154	187	341	32	35	67	14	19	33	0	0	0	18	16	34
3	S/Jongkhar	Eastern	S/Jongkhar hospital	Dechen	Rural	PS	Pvt	10	5	15	YES	10	5	15	4	2	6	2	1	3	0	0	0	2	1	3
4	S/Jongkhar	Eastern	S/Jongkhar hospital	Deothang	Rural	PS	Pub	340	361	701	YES	333	354	687	25	38	63	14	17	31	2	2	4	13	15	28
5	S/Jongkhar	Eastern	S/Jongkhar hospital	Samdrup Jongkhar	Urban	PS	Pub	334	316	650	YES	327	309	636	33	34	67	15	18	33	3	2	5	14	15	29
1	Samtse	Western	Samtse Hospital	Dorokha CS	Rural	HSS	Pub	623	592	1215	YES	620	581	1201	54	61	115	28	31	59	2	2	4	28	24	52
2	Samtse	Western	Gomtu Hospital	Gomtu	Rural	HSS	Pub	657	678	1335	YES	643	674	1317	59	67	126	25	28	53	5	4	9	31	33	64
3	Samtse	Western	Sipsu Hospital	Peljorling	Rural	HSS	Pub	744	747	1491	YES	732	751	1483	66	68	134	30	44	74	0	0	0	28	32	60
4	Samtse	Western	Gomtu Hospital	Samtse	Urban	HSS	Pub	232	270	502	YES	232	271	503	18	35	53	7	15	22	2	3	5	7	19	26
5	Samtse	Western	Sipsu Hospital	Tendruk CS	Rural	HSS	Pub	849	888	1737	YES	840	886	1726	69	85	154	23	47	70	5	3	8	29	47	76
6	Samtse	Western	Sipsu Hospital	Norbugang CS	Rural	MSS	Pub	545	500	1045	YES	555	495	1050	26	45	71	17	22	39	0	0	0	15	17	32
7	Samtse	Western	Sipsu Hospital	Yoeseltse	Rural	MSS	Pub	375	355	730	YES	379	353	732	29	37	66	10	16	26	5	5	10	11	19	30
8	Samtse	Western	Samtse Hospital	Denchukha	Rural	LSS	Pub	177	147	324	YES	177	131	308	11	10	21	5	6	11	1	1	2	4	4	8
9	Samtse	Western	Samtse Hospital	Samtse	Urban	LSS	Pub	573	529	1102	YES	591	542	1133	52	68	120	19	35	54	7	8	15	21	30	51
10	Samtse	Western	Sipsu Hospital	Sang-Ngag Choeling	Rural	LSS	Pub	160	148	308	YES	161	149	310	14	18	32	8	11	19	0	1	1	6	6	12
11	Samtse	Western	Samtse Hospital	Sengdhyen	Rural	LSS	Pub	289	256	545	YES	289	257	546	15	17	32	6	9	15	2	3	5	6	6	12
12	Samtse	Western	Sipsu Hospital	Sherubgatshel	Rural	LSS	Pub	280	231	511	YES	270	233	503	17	22	39	7	12	19	2	2	4	8	8	16
13	Samtse	Western	Samtse Hospital	TabaDramtoe	Rural	LSS	Pub	216	189	405	YES	216	189	405	4	16	20	2	9	11	0	1	1	1	7	8
14	Samtse	Western	Samtse Hospital	Bukkay	Rural	PS	Pub	40	38	78	YES	41	38	79	1	0	1	1	0	1	0	0	0	0	0	0
15	Samtse	Western	Sipsu Hospital	Chongzhu	Rural	PS	Pub	71	62	133	YES	71	61	132	0	2	2	1	1	2	0	0	0	0	0	0
16	Samtse	Western	Sipsu Hospital	Depheling	Rural	PS	Pub	37	41	78	YES	37	42	79	0	0	0	0	0	0	0	0	0	0	0	0
17	Samtse	Western	Sipsu Hospital	Dzongsar	Rural	PS	Pub	74	68	142	YES	74	69	143	3	3	6	2	2	4	0	0	0	1	1	2
18	Samtse	Western	Sipsu Hospital	Gangthok	Rural	PS	Pub	80	76	156	YES	82	77	159	2	2	4	1	1	2	0	0	0	1	1	2
19	Samtse	Western	Samtse Hospital	Gawaling	Rural	PS	Pub	40	44	84	YES	41	44	85	2	1	3	1	1	2	0	0	0	1	0	1
20	Samtse	Western	Gomtu Hospital	Gayshing Goan	Rural	PS	Pub	68	59	127	YES	65	59	124	4	3	7	2	2	4	0	0	0	2	1	3
21	Samtse	Western	Samtse Hospital	Jaringay	Rural	PS	Pub	30	37	67	YES	31	36	67	2	1	3	1	1	2	0	0	0	1	0	1
22	Samtse	Western	Gomtu Hospital	Khanduthang	Rural	PS	Pub	115	99	214	YES	104	100	204	6	9	15	3	5	8	0	0	0	3	4	7
23	Samtse	Western	Samtse Hospital	Kyidsa	Rural	PS	Pub	43	40	83	YES	43	41	84	1	2	3	1	1	2	0	0	0	0	1	1
24	Samtse	Western	Samtse Hospital	Mindruling	Rural	PS	Pub	71	81	152	YES	73	69	142	3	4	7	2	2	4	0	0	0	1	2	3
25	Samtse	Western	Sipsu Hospital	Namgaycholing	Rural	PS	Pub	128	129	257	YES	128	129	257	10	8	18	4	6	10	0	0	0	4	4	8
26	Samtse	Western	Gomtu Hospital	Panbari	Rural	PS	Pub	177	145	322	YES	170	151	321	13	16	29	5	9	14	0	1	1	8	6	14
27	Samtse	Western	Sipsu Hospital	Phensum	Rural	PS	Pub	89	80	169	YES	89	80	169	3	2	5	2	1	3	0	0	0	1	1	2
28	Samtse	Western	Gomtu Hospital	Phuntshopelri	Rural	PS	Pub	115	109	224	YES	109	117	226	5	5	10	2	3	5	0	0	0	3	2	5
29	Samtse	Western	Sipsu Hospital	Soeltapsa	Rural	PS	Pub	60	67	127	YES	62	68	130	3	3	6	2	2	4	0	0	0	1	1	2
30	Samtse	Western	Sipsu Hospital	Tashicholing	Rural	PS	Pub	89	114	203	YES	88	114	202	5	5	10	2	3	5	0	0	0	2	3	5
31	Samtse	Western	Sipsu Hospital	Tashithang	Rural	PS	Pub	52	41	93	YES	51	42	93	1	1	2	1	1	2	0	0	0	0	0	0
32	Samtse	Western	Gomtu Hospital	Ugyentse	Rural	PS	Pub	88	76	164	YES	89	75	164	5	8	13	3	5	8	0	0	0	2	3	5
33	Samtse	Western	Gomtu Hospital	Bhoteykharka	Rural	ECR	Pub	12	12	24	YES	12	13	25	0	0	0	0	0	0	0	0	0	0	0	0
34	Samtse	Western	Sipsu Hospital	Birutar	Rural	ECR	Pub	16	16	32	YES	16	16	32	0	0	0	0	0	0	0	0	0	0	0	0
35	Samtse	Western	Gomtu Hospital	Bucca	Rural	ECR	Pub	6	2	8	YES	7	3	10	0	0	0	0	0	0	0	0	0	0	0	0
36	Samtse	Western	Samtse Hospital	Dipojora	Rural	ECR	Pub	23	15	38	YES	26	17	43	0	1	1	1	0	1	0	0	0	0	0	0
37	Samtse	Western	Sipsu Hospital	Kachin	Rural	ECR	Pub	17	22	39	YES	17	22	39	0	0	0	0	0	0	0	0	0	0	0	0
38	Samtse	Western	Samtse Hospital	Lamitar	Rural	ECR	Pub	16	22	38	YES	18	20	38	0	0	0	0	0	0	0	0	0	0	0	0
39	Samtse	Western	Samtse Hospital	Malbasey	Rural	ECR	Pub	7	13	20	YES	7	13	20	1	0	1	1	0	1	0	0	0	0	0	0
40	Samtse	Western	Samtse Hospital	Mandranay	Rural	ECR	Pub	12	13	25	YES	12	13	25	1	0	1	1	0	1	0	0	0	0	0	0
41	Samtse	Western	Samtse Hospital	Nangladang	Rural	ECR	Pub	28	26	54	YES	30	25	55	2	0	2	1	1	2	0	0	0	0	0	0
42	Samtse	Western	Sipsu Hospital	Nigurey	Rural	ECR	Pub	10	7	17	YES	12	7	19	0	0	0	0	0	0	0	0	0	0	0	0
43	Samtse	Western	Sipsu Hospital	Sombek	Rural	ECR	Pub	5	8	13	YES	5	8	13	0	0	0	0	0	0	0	0	0	0	0	0
44	Samtse	Western	Gomtu Hospital	Tading	Rural	ECR	Pub	6	9	15	YES	7	9	16	1	0	1	1	0	1	0	0	0	0	0	0
45	Samtse	Western	Sipsu Hospital	Thika	Rural	ECR	Pub	20	18	38	YES	20	18	38	0	0	0	0	0	0	0	0	0	0	0	0
46	Samtse	Western	Gomtu Hospital	Triting	Rural	ECR	Pub	5	3	8	YES	9	3	12	0	1	1	1	0	1	0	0	0	0	0	0
1	Sarpang	Central	CRRH	Losel Gyatsho Academy	Urban	HSS	Pvt	449	478	927	YES	447	520	967	92	126	218	50	66	116	6	6	12	46	44	90
2	Sarpang	Central	CRRH	Norbuling CS	Urban	HSS	Pub	412	498	910	YES	454	558	1012	99	118	217	53	61	114	5	5	10	43	50	93
3	Sarpang	Central	CRRH	Sarpang CS	Urban	HSS	Pub	1223	1139	2362	YES	1051	1074	2125	142	174	316	73	122	195	3	2	5	61	55	116
4	Sarpang	Central	CRRH	Dekiling	Rural	MSS	Pub	158	162	320	YES	152	169	321	20	23	43	9	13	22	1	1	2	9	10	19
5	Sarpang	Central	CRRH	Pelrithang	Rural	MSS	Pub	487	493	980	YES	480	482	962	72	82	154	24	43	67	0	0	0	39	48	87
6	Sarpang	Central	CRRH	Chokhorling	Rural	LSS	Pub	302	267	569	YES	278	217	495	27	26	63	12	16	28	3	2	5	16	14	30
7	Sarpang	Central	CRRH	Jangchubling	Rural	LSS	Pub	137	158	295	YES	146	172	318	25	30	55	12	16	28	1	1	2	10	15	25
8	Sarpang	Central	CRRH	Jigmecholing	Rural	LSS	Pub	146	144	290	YES	142	146	288	11	18	29	6	9	15	0	0	0	6	8	14
9	Sarpang	Central	CRRH	Umling	Rural	LSS	Pub	132	176	308	YES	120	152	272	16	19	35	8	7	15	0	0	0	9	11	20
10	Sarpang	Central	CRRH	Chuzagang	Rural	PS	Pub	146	110	256	YES	138	120	258	13	14	27	9	8	17	0	0	0	4	6	10
11	Sarpang	Central	CRRH	Dechen Perli	Rural	PS	Pub	86	68	154	YES	76	62	138	9	11	20	4	7	11	0	0	0	3	6	9
12	Sarpang	Central	CRRH	Gakiling	Rural	PS	Pub	45	28	73	YES	40	35	75	3	2	5	2	2	4	0	0	0	1	0	1
13	Sarpang	Central	Sarpang Hospital	Jigmeling	Rural	PS	Pub	86	79	165	YES	86	79	165	7	7	14	3	4	7	0	0	0	4	3	7
14	Sarpang	Central	Sarpang Hospital	Laring	Rural	PS	Pub	38	46	84	YES	36	48	84	3	4	7	2	2	4	0	0	0	1	2	3
15	Sarpang	Central	Sarpang Hospital	Lhayul	Rural	PS	Pub	51	42	93	YES	51	42	93	3	3	6	2	2	4	0	0	0	1	1	2
16	Sarpang	Central	CRRH	Retey	Rural	PS	Pub	24	19	43	YES	26	19	45	4	1	5	2	1	3	0	0	0	2	0	2
17	Sarpang	Central	CRRH	Samtenling	Rural	PS	Pub	137	119	256	YES	137	119	256	19	12	31	8	7	15	2	2	4	8	4	12
18	Sarpang	Central	CRRH	Serzhong	Rural	PS	Pub	53	42	95	YES	52	41	93	4	6	10	2	4	6	0	0	0	2	2	4
19	Sarpang	Central	Sarpang Hospital	Singye	Rural	PS	Pub	65	65	130	YES	74	69	143	7	9	16	3	6	9	0	0	0	3	4	7
20	Sarpang	Central	CRRH	Tareythang	Rural	PS	Pub	30	18	48	YES	27	18	45	2	1	3	1	1	2	0	0	0	1	0	1
21	Sarpang	Central	Sarpang Hospital	Kencholing	Rural	ECR	Pub	11	18	29	YES	11	21	32	1	0	1	1	0	1	0	0	0	0	0	0
22	Sarpang	Central	CRRH	Samkhara	Rural	ECR	Pub	17	19	36	YES	16	21	37	1	1	2	1	1	2	0	0	0	0	0	0
1	Sarpang	Central	CRRH	Gelephu	Urban	HSS	Pub	432	509	941	YES	427	506	933	81	102	183	42	54	96	5	6	11	31	45	76
2	Sarpang	Central	CRRH	Kuendrup	Urban	HSS	Pvt	239	319	558	YES	239	318	557	47	57	104	15	29	44	5	5	10	23	27	50
3	Sarpang	Central	CRRH	Gelephu	Urban	MSS	Pub	230	221	451	YES	223	221	444	37	46	83	17	17	34	0	0	0	22	27	49
4	Sarpang	Central	CRRH	Gelephu	Urban	LSS	Pub	633	642	1275	YES	631	653	1284	103	125	228	32	64	96	5	4	9	60	63	123
1	Thimphu	Western	JDWNRH	Desi	Urban	HSS	Pvt	216	311	527	NO			0			0	0	0	0	0	0	0	0	0	0
2	Thimphu	Western	JDWNRH	Wangbama CS	Rural	HSS	Pub	422	436	858	YES	413	423	836	91	108	199	44	57	101	6	8	14	43	41	84
3	Thimphu	Western	JDWNRH	Khasadrapchu	Rural	MSS	Pub	477	463	940	YES	482	471	953	56	60	116	19	23	42	3	3	6	31	37	68
4	Thimphu	Western	JDWNRH	Kuzhugchen	Rural	MSS	Pub	237	242	479	YES	241	243	484	31	29	60	10	14	24	0	0	0	19	17	36
5	Thimphu	Western	JDWNRH	Yangchen Gatshel	Rural	MSS	Pub	246	272	518	YES	244	275	519	27	40	67	10	22	32	0	0	0	11	24	35
6	Thimphu	Western	JDWNRH	Bjemina	Rural	PS	Pub	96	79	175	YES	94	78	172	5	5	10	2	3	5	0	0	0	2	3	5
7	Thimphu	Western	JDWNRH	Hontsho	Rural	PS	Pub	67	75	142	YES	68	75	143	4	6	10	2	4	6	0	0	0	1	3	4
8	Thimphu	Western	JDWNRH	Lingzhi	Rural	PS	Pub	22	24	46	YES	21	21	42	1	0	1	1	0	1	0	0	0	0	0	0
9	Thimphu	Western	JDWNRH	Sisina	Rural	PS	Pub	77	103	180	YES	81	104	185	9	10	19	5	6	11	0	0	0	4	4	8
10	Thimphu	Western	JDWNRH	Tshaluna	Rural	PS	Pub	20	16	36	YES	21	16	37	2	0	2	1	1	2	0	0	0	0	0	0
11	Thimphu	Western	JDWNRH	Yum Thuji Zam Charity	Rural	PS	Pvt	89	67	156	YES	85	65	150	6	7	13	3	4	7	0	0	0	2	4	6
12	Thimphu	Western	JDWNRH	Barishong	Rural	ECR	Pub	1	3	4	YES	1	3	4	0	0	0	0	0	0	0	0	0	0	0	0
13	Thimphu	Western	JDWNRH	Soe	Rural	ECR	Pub	3	5	8	YES	3	5	8	0	0	0	0	0	0	0	0	0	0	0	0
1	Thimphu	Western	JDWNRH	Babesa	Urban	HSS	Pub	216	232	448	YES	204	213	417	34	37	71	15	15	30	2	2	4	19	18	37
2	Thimphu	Western	JDWNRH	Dechencholing	Urban	HSS	Pub	830	862	1692	YES	802	820	1622	144	172	316	74	91	165	13	9	22	60	69	129
3	Thimphu	Western	JDWNRH	Druk	Urban	HSS	Pvt	347	291	638	YES	300	274	574	47	52	99	18	28	46	2	3	5	21	27	48
4	Thimphu	Western	JDWNRH	ELC High School	Urban	HSS	Pvt	40	25	65	YES	39	21	60	8	9	17	4	6	10	0	0	0	4	3	7
5	Thimphu	Western	JDWNRH	Kelki	Urban	HSS	Pvt	266	353	619	YES	267	351	618	43	58	101	15	29	44	2	2	4	22	31	53
6	Thimphu	Western	JDWNRH	Motithang	Urban	HSS	Pub	458	598	1056	YES	462	599	1061	97	121	218	53	51	104	4	2	6	51	57	108
7	Thimphu	Western	JDWNRH	Nima	Urban	HSS	Pvt	246	358	604	YES	257	360	617	46	62	108	14	30	44	0	0	0	27	37	64
8	Thimphu	Western	JDWNRH	Pelkhil	Urban	HSS	Pvt	269	260	529	YES	252	257	509	39	43	82	15	17	32	1	2	3	22	25	47
9	Thimphu	Western	JDWNRH	Rinchen	Urban	HSS	Pvt	192	187	379	YES	192	188	380	45	45	90	19	23	42	0	0	0	22	26	48
10	Thimphu	Western	JDWNRH	Yangchenphug	Urban	HSS	Pub	605	783	1388	YES	601	783	1384	188	214	402	87	112	199	16	12	28	79	96	175
11	Thimphu	Western	JDWNRH	Changangkha	Urban	MSS	Pub	465	456	921	YES	465	455	920	69	80	149	23	37	60	7	8	15	28	46	74
12	Thimphu	Western	JDWNRH	Changzamtog	Urban	MSS	Pub	749	803	1552	YES	703	762	1465	112	136	248	55	73	128	9	12	21	43	56	99
13	Thimphu	Western	JDWNRH	Dr. Tobgyel School	Urban	MSS	Pvt	273	267	540	YES	274	280	554	62	81	143	26	34	60	4	5	9	40	34	74
14	Thimphu	Western	JDWNRH	Loseling	Urban	MSS	Pub	656	663	1319	YES	589	620	1209	79	93	173	27	43	70	4	4	8	41	54	95
15	Thimphu	Western	JDWNRH	Lungtenphu	Urban	MSS	Pub	575	545	1120	YES	521	521	1042	71	82	153	30	33	63	6	7	13	43	34	77
16	Thimphu	Western	JDWNRH	Lungtenzampa	Urban	MSS	Pub	598	692	1290	YES	573	690	1263	120	143	263	54	81	135	11	13	24	56	48	104
17	Thimphu	Western	JDWNRH	Zilukha	Urban	MSS	Pub	548	558	1106	YES	549	573	1122	79	95	174	29	41	70	15	17	32	31	41	72
18	Thimphu	Western	JDWNRH	Jigme Namgyel	Urban	LSS	Pub	486	457	943	YES	481	461	942	66	71	137	31	45	76	4	5	9	20	32	52
19	Thimphu	Western	JDWNRH	Taba	Urban	LSS	Pub	208	224	432	YES	186	216	402	31	37	68	11	21	32	0	0	0	19	17	36
20	Thimphu	Western	JDWNRH	Zilnon Namgyeling	Urban	LSS	Pub	567	552	1119	YES	524	527	1051	65	78	143	21	38	59	2	2	4	31	49	80
21	Thimphu	Western	JDWNRH	Babesa	Urban	PS	Pub	413	333	746	YES	375	295	670	49	50	99	23	23	46	1	0	1	28	24	52
22	Thimphu	Western	JDWNRH	Chang Rigphel	Urban	PS	Pub	433	435	868	YES	415	411	826	66	72	138	28	39	67	4	3	7	32	32	64
23	Thimphu	Western	JDWNRH	Deki	Urban	PS	Pvt	38	27	65	Yes	38	27	65	6	6	12	2	4	6	0	0	0	3	3	6
24	Thimphu	Western	JDWNRH	Early Learning Centre	Urban	PS	Pvt	122	114	236	YES	123	119	242	21	20	41	10	9	19	2	3	5	8	9	17
25	Thimphu	Western	JDWNRH	Etho Metho	Urban	PS	Pvt	149	168	317	YES	142	170	312	20	32	52	12	18	30	0	0	0	10	12	22
26	Thimphu	Western	JDWNRH	Jigme Losel	Urban	PS	Pub	475	444	919	YES	469	445	914	65	78	143	33	44	77	6	9	15	20	31	51
27	Thimphu	Western	JDWNRH	Jungshina	Urban	PS	Pub	224	223	447	YES	226	223	449	32	36	68	11	18	29	6	5	11	13	15	28
28	Thimphu	Western	JDWNRH	Kuenselphodrang	Urban	PS	Pub	158	123	281	YES	158	124	282	18	13	31	8	7	15	0	0	0	11	5	16
29	Thimphu	Western	JDWNRH	Little Dragon	Urban	PS	Pvt	115	125	240	YES	129	138	267	24	25	49	9	12	21	0	0	0	13	15	28
30	Thimphu	Western	JDWNRH	Phuensum	Urban	PS	Pvt	62	69	131	YES	65	78	143	9	10	19	4	6	10	1	1	2	3	4	7
31	Thimphu	Western	JDWNRH	Rinchen Kuenphen	Urban	PS	Pub	512	494	1006	YES	499	485	984	73	78	151	30	40	70	7	8	15	35	31	66
32	Thimphu	Western	JDWNRH	Sersang	Urban	PS	Pvt	45	43	88	YES	43	41	84	6	7	13	4	5	9	0	0	0	2	2	4
33	Thimphu	Western	JDWNRH	Sunshine	Urban	PS	Pvt	87	79	166	YES	108	81	189	14	20	34	7	9	16	0	0	0	7	11	18
34	Thimphu	Western	JDWNRH	Thimphu	Urban	PS	Pvt	138	149	287	YES	140	149	289	19	23	42	9	13	22	1	0	1	10	9	19
1	Tashigang	Eastern	Tashigang	Bartsham CS	Rural	HSS	Pub	378	401	779	YES	377	404	781	49	78	127	31	38	69	2	2	4	27	27	54
2	Tashigang	Eastern	Kanglung	Jampeling CS	Rural	HSS	Pub	277	324	601	YES	264	308	572	35	48	83	14	27	41	0	0	0	20	22	42
3	Tashigang	Eastern	Khaling BHUI	Jigme Sherubling CS	Rural	HSS	Pub	440	380	820	YES	432	380	812	70	92	162	34	52	86	1	1	2	33	41	74
4	Tashigang	Eastern	Kanglung	Kelki School	Rural	HSS	Pvt	104	166	270	YES	105	168	273	17	20	37	10	10	20	0	0	0	8	9	17
5	Tashigang	Eastern	Ranjung BHU1	Rangjung CS	Rural	HSS	Pub	394	464	858	YES	397	465	862	49	56	105	17	30	47	0	0	0	29	29	58
6	Tashigang	Eastern	Riserboo	Tashitse	Rural	HSS	Pub	216	225	441	YES	203	231	434	25	41	66	11	17	28	3	2	5	14	19	33
7	Tashigang	Eastern	Kanglung	Dungtse CS	Rural	MSS	Pub	300	354	654	YES	303	351	654	38	40	78	12	18	30	4	3	7	21	20	41
8	Tashigang	Eastern	Tashigang	Gongthung	Rural	MSS	Pub	191	211	402	YES	187	211	398	27	48	75	17	25	42	2	2	4	12	17	29
9	Tashigang	Eastern	Ranjung BHU1	Radi	Rural	MSS	Pub	117	114	231	YES	120	114	234	18	19	27	9	7	16	0	0	0	5	6	11
10	Tashigang	Eastern	Riserboo	Thrimshing CS	Rural	MSS	Pub	280	292	572	YES	278	295	573	29	37	66	12	15	27	3	2	5	12	22	34
11	Tashigang	Eastern	Tashigang	Trashigang	Rural	MSS	Pub	231	252	483	YES	230	252	482	20	36	56	8	18	26	0	0	0	8	22	30
12	Tashigang	Eastern	Kanglung	Uzorong CS	Rural	MSS	Pub	282	293	575	YES	282	294	576	29	34	63	10	16	26	6	5	11	13	13	26
13	Tashigang	Eastern	Tashigang	Bidung	Rural	LSS	Pub	92	99	191	YES	92	99	191	6	12	18	4	6	10	0	0	0	3	5	8
14	Tashigang	Eastern	Tashigang	Bikhar	Rural	LSS	Pub	147	169	316	YES	148	172	320	15	13	28	7	6	13	1	1	2	7	6	13
15	Tashigang	Eastern	Kanglung	Kangpar	Rural	LSS	Pub	92	94	186	YES	92	94	186	8	8	16	3	5	8	0	1	1	4	3	7
16	Tashigang	Eastern	Ranjung BHU1	Sakteng	Rural	LSS	Pub	125	127	252	YES	123	129	252	6	7	13	3	5	8	0	0	0	2	3	5
17	Tashigang	Eastern	Tsangpo BHUI	Thungkhar	Rural	LSS	Pub	63	62	125	YES	63	62	125	2	3	5	1	3	4	0	0	0	0	1	1
18	Tashigang	Eastern	Riserboo	Wamrong	Rural	LSS	Pub	169	178	347	YES	168	174	342	18	22	40	7	12	19	2	2	4	8	9	17
19	Tashigang	Eastern	Kanglung	Yonphula	Rural	LSS	Pub	91	108	199	YES	91	109	200	10	9	19	6	6	12	0	0	0	4	3	7
20	Tashigang	Eastern	Khaling BHUI	Barshong	Rural	PS	Pub	8	12	20	YES	7	12	19	0	0	0	0	0	0	0	0	0	0	0	0
21	Tashigang	Eastern	Kanglung	Benshingmo	Rural	PS	Pub	24	24	48	YES	24	24	48	1	0	1	1	0	1	0	0	0	0	0	0
22	Tashigang	Eastern	Tsangpo BHUI	Berdungma	Rural	PS	Pub	16	15	31	YES	15	15	30	0	0	0	0	0	0	0	0	0	0	0	0
23	Tashigang	Eastern	Kanglung	Brekha	Rural	PS	Pub	23	40	63	YES	23	40	63	1	2	3	1	1	2	0	0	0	0	1	1
24	Tashigang	Eastern	Ranjung BHU1	Chaling	Rural	PS	Pub	54	40	94	YES	52	42	94	4	1	5	2	1	3	0	0	0	2	0	2
25	Tashigang	Eastern	Ranjung BHU1	Changmey	Rural	PS	Pub	23	35	58	YES	22	36	58	1	2	3	1	1	2	0	0	0	0	1	1
26	Tashigang	Eastern	Kanglung	Chiya	Rural	PS	Pub	34	42	76	YES	34	42	76	1	0	1	1	0	1	0	0	0	0	0	0
27	Tashigang	Eastern	Tashigang	Daliphangma	Rural	PS	Pub	25	33	58	YES	23	33	56	2	3	5	1	2	3	0	0	0	1	1	2
28	Tashigang	Eastern	Riserboo	Dungmanba	Rural	PS	Pub	19	22	41	YES	21	20	41	0	0	0	0	0	0	0	0	0	0	0	0
29	Tashigang	Eastern	Ranjung BHU1	Galing	Rural	PS	Pub	28	39	67	YES	30	39	69	0	3	3	1	1	2	0	0	0	0	1	1
30	Tashigang	Eastern	Khaling BHUI	Jerelemi	Rural	PS	Pub	43	39	82	YES	43	39	82	0	0	3	1	0	1	1	1	2	0	0	0
31	Tashigang	Eastern	Kanglung	Jomtshang	Rural	PS	Pub	20	19	39	YES	20	19	39	1	0	1	1	0	1	0	0	0	0	0	0
32	Tashigang	Eastern	Ranjung BHU1	Jonkhar	Rural	PS	Pub	37	23	60	YES	37	23	60	2	0	2	1	0	1	0	0	0	1	0	1
33	Tashigang	Eastern	Kanglung	Kanglung	Rural	PS	Pub	169	180	349	YES	168	180	348	13	12	25	5	6	11	1	1	2	7	5	12
34	Tashigang	Eastern	Riserboo	Kurichilo	Rural	PS	Pub	32	39	71	YES	33	37	70	0	2	2	1	1	2	0	0	0	0	0	0
35	Tashigang	Eastern	Riserboo	Lumang	Rural	PS	Pub	32	22	54	YES	32	22	54	0	2	2	1	1	2	0	0	0	0	0	0
36	Tashigang	Eastern	Ranjung BHU1	Merak	Rural	PS	Pub	90	100	190	YES	87	98	185	2	3	5	1	3	4	0	0	0	0	1	1
37	Tashigang	Eastern	Riserboo	Moshi	Rural	PS	Pub	50	61	111	YES	49	60	109	1	3	4	1	2	3	0	0	0	0	1	1
38	Tashigang	Eastern	Ranjung BHU1	Pakaling	Rural	PS	Pub	29	19	48	YES	29	19	48	3	0	3	2	0	2	0	0	0	1	0	1
39	Tashigang	Eastern	Tashigang	Pam	Rural	PS	Pub	41	47	88	YES	43	47	90	0	2	2	1	1	2	0	0	0	0	0	0
40	Tashigang	Eastern	Tsangpo BHUI	Pasaphu	Rural	PS	Pub	8	13	21	YES	10	13	23	0	1	1	1	0	1	0	0	0	0	0	0
41	Tashigang	Eastern	Tsangpo BHUI	Phegpari	Rural	PS	Pub	44	34	78	YES	44	36	80	3	2	5	1	2	3	0	0	0	1	1	2
42	Tashigang	Eastern	Kanglung	Ritshangdung	Rural	PS	Pub	29	44	73	YES	28	44	72	2	4	6	1	3	4	0	0	0	1	1	2
43	Tashigang	Eastern	Kanglung	Rongthung	Rural	PS	Pub	46	48	94	YES	47	50	97	3	3	6	2	2	4	0	0	0	1	1	2
44	Tashigang	Eastern	Ranjung BHU1	Saling	Rural	PS	Pub	25	32	57	YES	23	34	57	1	3	4	1	2	3	0	0	0	0	1	1
45	Tashigang	Eastern	Ranjung BHU1	Thongrong	Rural	PS	Pub	27	24	51	YES	26	25	51	1	1	2	1	1	2	0	0	0	0	0	0
46	Tashigang	Eastern	Ranjung BHU1	Tokshingmang	Rural	PS	Pub	61	54	115	YES	38	54	92	3	2	5	2	2	4	0	0	0	1	0	1
47	Tashigang	Eastern	Tsangpo BHUI	Tsangpo	Rural	PS	Pub	38	33	71	YES	38	33	71	1	1	2	1	1	2	0	0	0	0	0	0
48	Tashigang	Eastern	Riserboo	Tshogonpa	Rural	PS	Pub	29	40	69	YES	29	40	69	0	2	2	0	1	1	0	0	0	0	1	1
49	Tashigang	Eastern	Ranjung BHU1	Yabrang	Rural	PS	Pub	35	54	89	YES	35	55	90	1	3	4	1	2	3	0	0	0	0	1	1
50	Tashigang	Eastern	Tashigang	Yangnyeer	Rural	PS	Pub	85	65	150	YES	84	64	148	1	1	2	1	1	2	0	0	0	0	0	0
51	Tashigang	Eastern	Kanglung	Yin Gom	Rural	PS	Pub	10	8	18	YES	10	8	18	0	0	0	0	0	0	0	0	0	0	0	0
52	Tashigang	Eastern	Tsangpo BHUI	Zordung	Rural	PS	Pub	11	19	30	YES	11	19	30	0	0	0	0	0	0	0	0	0	0	0	0
53	Tashigang	Eastern	Tashigang	Rangshikhar	Rural	ECR	Pub	4	17	21	YES	4	17	21	0	2	2	1	0	1	0	0	0	0	1	1
54	Tashigang	Eastern	Ranjung BHU1	Thrakthrik	Rural	ECR	Pub	4	14	18	YES	6	12	18	0	1	1	1	0	1	0	0	0	0	0	0
55	Tashigang	Eastern	Ranjung BHU1	Yobinang	Rural	ECR	Pub	9	1	10	YES	9	1	10	0	0	0	0	0	0	0	0	0	0	0	0
56	Tashigang	Eastern	Khaling BHUI	Muenselling	Rural	SI	Pub	10	17	27	YES	10	17	27	10	17	27	5	9	14	1	1	2	4	7	11
1	Tashiyangtse	Eastern	T/Yangtse Hospital	Baylling CS	Rural	HSS	Pub	278	284	562	YES	283	283	566	26	53	79	22	24	46	3	2	5	14	14	28
2	Tashiyangtse	Eastern	Khamdang BHU	Tsenkharla CS	Rural	HSS	Pub	329	385	714	YES	329	386	715	47	60	107	15	33	48	0	0	0	25	34	59
3	Tashiyangtse	Eastern	T/Yangtse Hospital	Kunzangling CS	Rural	MSS	Pub	199	244	443	YES	200	248	448	24	32	56	15	19	34	1	0	1	10	11	21
4	Tashiyangtse	Eastern	Khamdang BHU	Ramjar	Rural	MSS	Pub	172	171	343	YES	172	171	343	15	19	34	7	9	16	0	0	0	9	9	18
5	Tashiyangtse	Eastern	T/Yangtse Hospital	Bumdeling	Rural	LSS	Pub	138	173	311	YES	139	175	314	17	17	34	6	7	13	1	1	2	9	10	19
6	Tashiyangtse	Eastern	Khamdang BHU	Khamdhang	Rural	LSS	Pub	121	129	250	YES	120	131	251	5	6	11	2	4	6	0	0	0	2	3	5
7	Tashiyangtse	Eastern	Khamdang BHU	Kheni	Rural	LSS	Pub	109	100	209	YES	109	100	209	8	8	16	3	4	7	0	0	0	5	4	9
8	Tashiyangtse	Eastern	T/Yangtse Hospital	Thragom	Rural	LSS	Pub	65	70	135	YES	65	70	135	7	7	14	4	4	8	0	0	0	2	4	6
9	Tashiyangtse	Eastern	T/Yangtse Hospital	Trashiyangtse	Rural	LSS	Pub	317	317	634	YES	296	267	563	32	37	69	14	18	32	5	3	8	11	18	29
10	Tashiyangtse	Eastern	Khamdang BHU	Chakidemi	Rural	PS	Pub	26	28	54	YES	26	28	54	0	1	1	1	0	1	0	0	0	0	0	0
11	Tashiyangtse	Eastern	Khamdang BHU	Doksum	Rural	PS	Pub	46	44	90	YES	46	44	90	2	3	5	1	3	4	0	0	0	0	1	1
12	Tashiyangtse	Eastern	T/Yangtse Hospital	Dukti	Rural	PS	Pub	14	9	23	YES	14	9	23	0	0	0	0	0	0	0	0	0	0	0	0
13	Tashiyangtse	Eastern	T/Yangtse Hospital	Gangkhar PS	Rural	PS	Pub	10	8	18	YES	11	8	19	0	0	0	0	0	0	0	0	0	0	0	0
14	Tashiyangtse	Eastern	Khamdang BHU	Jamkhar	Rural	PS	Pub	27	26	53	YES	26	25	51	1	0	1	1	0	1	0	0	0	0	0	0
15	Tashiyangtse	Eastern	Khamdang BHU	Jangphutse	Rural	PS	Pub	17	19	36	YES	15	22	37	0	0	0	0	0	0	0	0	0	0	0	0
16	Tashiyangtse	Eastern	T/Yangtse Hospital	Langmadung	Rural	PS	Pub	32	37	69	YES	43	39	82	2	2	4	1	2	3	0	0	0	1	0	1
17	Tashiyangtse	Eastern	T/Yangtse Hospital	Lichen	Rural	PS	Pub	17	26	43	YES	17	26	43	1	1	2	1	1	2	0	0	0	0	0	0
18	Tashiyangtse	Eastern	T/Yangtse Hospital	Melongkhar	Rural	PS	Pub	26	33	59	YES	25	34	59	0	0	0	0	0	0	0	0	0	0	0	0
19	Tashiyangtse	Eastern	T/Yangtse Hospital	Pangtokha	Rural	PS	Pub	30	41	71	YES	29	42	71	0	0	0	0	0	0	0	0	0	0	0	0
20	Tashiyangtse	Eastern	T/Yangtse Hospital	Rabtey	Rural	PS	Pub	12	17	29	YES	12	17	29	0	0	0	0	0	0	0	0	0	0	0	0
21	Tashiyangtse	Eastern	Khamdang BHU	Shali	Rural	PS	Pub	36	43	79	YES	36	43	79	1	0	1	1	0	1	0	0	0	0	0	0
22	Tashiyangtse	Eastern	Khamdang BHU	Shingkhar	Rural	PS	Pub	31	23	54	YES	31	23	54	1	0	1	1	0	1	0	0	0	0	0	0
23	Tashiyangtse	Eastern	T/Yangtse Hospital	Tarphel	Rural	PS	Pub	65	50	115	YES	64	51	115	3	2	5	2	1	3	0	0	0	1	1	2
24	Tashiyangtse	Eastern	T/Yangtse Hospital	Tokaphu	Rural	PS	Pub	25	23	48	YES	24	24	48	1	1	2	1	1	2	0	0	0	0	0	0
25	Tashiyangtse	Eastern	Khamdang BHU	Tsangphuchen	Rural	PS	Pub	74	56	130	YES	70	60	130	1	2	3	1	1	2	0	0	0	0	1	1
26	Tashiyangtse	Eastern	T/Yangtse Hospital	Tshaling	Rural	PS	Pub	22	41	63	YES	21	40	61	2	1	3	1	2	3	0	0	0	0	0	0
27	Tashiyangtse	Eastern	T/Yangtse Hospital	Womanang	Rural	PS	Pub	28	33	61	YES	28	13	41	0	2	2	1	0	1	0	0	0	0	1	1
28	Tashiyangtse	Eastern	T/Yangtse Hospital	Yallang	Rural	PS	Pub	19	7	26	YES	18	8	26	0	2	2	1	0	1	0	0	0	0	1	1
1	Trongsa	Central	Trongsa Hospital	Sherubling CS	Rural	HSS	Pub	500	554	1054	YES	502	556	1058	54	68	122	23	36	59	6	4	10	24	29	53
2	Trongsa	Central	Trongsa Hospital	Taktse CS	Rural	HSS	Pub	295	446	741	YES	296	446	742	44	69	113	18	35	53	3	2	5	22	33	55
3	Trongsa	Central	Trongsa Hospital	Tshangkha CS	Rural	HSS	Pub	231	261	492	YES	229	266	495	16	26	42	6	12	18	4	3	7	7	10	17
4	Trongsa	Central	Trongsa Hospital	Samcholing	Rural	MSS	Pub	93	84	177	YES	87	89	176	8	11	19	5	5	10	0	0	0	4	5	9
5	Trongsa	Central	Trongsa Hospital	Langthel	Rural	LSS	Pub	139	139	278	YES	121	127	248	10	9	19	6	5	11	1	1	2	3	3	6
6	Trongsa	Central	Trongsa Hospital	Baling	Rural	PS	Pub	49	31	80	YES	49	31	80	0	0	0	0	0	0	0	0	0	0	0	0
7	Trongsa	Central	Trongsa Hospital	Bemji	Rural	PS	Pub	50	46	96	YES	52	43	95	1	0	1	1	0	1	0	0	0	0	0	0
8	Trongsa	Central	Trongsa Hospital	Bjeezam	Rural	PS	Pub	22	15	37	YES	22	15	37	1	2	3	1	2	3	0	0	0	0	0	0
9	Trongsa	Central	Trongsa Hospital	Chendebji	Rural	PS	Pub	24	18	42	YES	25	14	39	1	2	3	1	1	2	0	0	0	0	1	1
10	Trongsa	Central	Trongsa Hospital	Jangbi	Rural	PS	Pub	24	31	55	YES	27	28	55	1	1	2	1	1	2	0	0	0	0	0	0
11	Trongsa	Central	Trongsa Hospital	Karshong	Rural	PS	Pub	15	11	26	YES	17	12	29	0	0	0	0	0	0	0	0	0	0	0	0
12	Trongsa	Central	Trongsa Hospital	Kuengarabten	Rural	PS	Pub	65	74	139	YES	61	72	133	3	8	11	2	5	7	0	0	0	1	3	4
13	Trongsa	Central	Trongsa Hospital	Nabji	Rural	PS	Pub	9	9	18	YES	9	9	18	0	0	0	0	0	0	0	0	0	0	0	0
14	Trongsa	Central	Trongsa Hospital	Nimshong	Rural	PS	Pub	25	19	44	YES	27	17	44	0	0	0	0	0	0	0	0	0	0	0	0
15	Trongsa	Central	Trongsa Hospital	Samcholing	Rural	PS	Pub	87	86	173	YES	89	84	173	4	4	8	2	4	6	0	0	0	1	1	2
16	Trongsa	Central	Trongsa Hospital	Tongtongphey	Rural	PS	Pub	24	23	47	YES	24	23	47	0	1	1	1	0	1	0	0	0	0	0	0
17	Trongsa	Central	Trongsa Hospital	Yudrungcholing	Rural	PS	Pub	28	33	61	YES	26	36	62	0	0	0	0	0	0	0	0	0	0	0	0
18	Trongsa	Central	Trongsa Hospital	Kela	Rural	ECR	Pub	16	9	25	YES	16	9	25	1	0	1	1	0	1	0	0	0	0	0	0
19	Trongsa	Central	Trongsa Hospital	Simphu	Rural	ECR	Pub	7	7	14	YES	6	8	14	0	0	0	0	0	0	0	0	0	0	0	0
1	Tsirang	Central	Damphu Hospital	Damphu CS	Rural	HSS	Pub	482	452	934	YES	467	444	911	50	56	106	23	32	55	3	3	6	20	25	45
2	Tsirang	Central	Damphu Hospital	Mendregang CS	Rural	HSS	Pub	611	674	1285	YES	614	674	1288	78	94	172	25	57	82	11	11	22	36	32	68
3	Tsirang	Central	Damphu Hospital	Tsirang Toe CS	Rural	MSS	Pub	363	390	753	YES	358	388	746	54	51	105	24	29	53	0	0	0	27	25	52
4	Tsirang	Central	Damphu Hospital	Damphu	Rural	LSS	Pub	508	446	954	YES	498	435	933	62	71	133	30	44	74	6	6	12	17	30	47
5	Tsirang	Central	Damphu Hospital	Barshong	Rural	PS	Pub	42	44	86	YES	41	46	87	2	0	2	1	0	1	0	0	0	1	0	1
6	Tsirang	Central	Damphu Hospital	Beteni	Rural	PS	Pub	55	50	105	YES	56	50	106	2	1	3	1	2	3	0	0	0	0	0	0
7	Tsirang	Central	Damphu Hospital	Gopini	Rural	PS	Pub	97	88	185	YES	91	86	177	3	5	8	2	3	5	0	0	0	1	2	3
8	Tsirang	Central	Damphu Hospital	Gosaling	Rural	PS	Pub	60	44	104	YES	61	44	105	2	4	6	2	3	5	0	0	0	0	1	1
9	Tsirang	Central	Damphu Hospital	Pemathang	Rural	PS	Pub	41	45	86	YES	41	44	85	0	1	1	1	0	1	0	0	0	0	0	0
10	Tsirang	Central	Damphu Hospital	Phuentenchu	Rural	PS	Pub	86	83	169	YES	86	74	160	5	1	6	3	0	3	0	0	0	3	0	3
11	Tsirang	Central	Damphu Hospital	Rangthangling	Rural	PS	Pub	66	80	146	YES	64	84	148	2	2	4	1	1	2	0	0	0	1	1	2
12	Tsirang	Central	Damphu Hospital	Salami	Rural	PS	Pub	77	72	149	YES	77	72	149	2	3	5	1	3	4	0	0	0	0	1	1
13	Tsirang	Central	Damphu Hospital	Semjong	Rural	PS	Pub	91	86	177	YES	91	86	177	1	1	2	1	1	2	0	0	0	0	0	0
14	Tsirang	Central	Damphu Hospital	Sergithang	Rural	PS	Pub	111	104	215	YES	110	105	215	7	5	12	3	4	7	0	0	0	3	2	5
15	Tsirang	Central	Damphu Hospital	Tsholingkhar	Rural	PS	Pub	108	70	178	YES	102	77	179	4	4	8	2	2	4	0	0	0	2	2	4
16	Tsirang	Central	Damphu Hospital	Nimazor	Rural	ECR	Pub	12	17	29	YES	10	19	29	0	0	0	0	0	0	0	0	0	0	0	0
1	Wangdi	Western	Bajo Hospital	Bajo	Rural	HSS	Pub	492	543	1035	YES	485	541	1026	89	101	190	28	54	82	8	7	15	43	50	93
2	Wangdi	Western	Bajo Hospital	Gaselo CS	Rural	HSS	Pub	337	419	756	YES	338	417	755	71	92	163	41	46	87	3	2	5	31	40	71
3	Wangdi	Western	Bajo Hospital	Phobjikha CS	Rural	MSS	Pub	306	353	659	YES	300	342	642	36	43	79	20	17	37	6	4	10	17	15	32
4	Wangdi	Western	Bajo Hospital	Samtengang CS	Rural	MSS	Pub	437	547	984	YES	431	512	943	62	73	135	22	34	56	10	8	18	25	36	61
5	Wangdi	Western	Bajo Hospital	Nobding	Rural	LSS	Pub	133	150	283	YES	133	150	283	23	33	56	11	13	24	2	2	4	10	18	28
6	Wangdi	Western	Bajo Hospital	Bayta	Rural	PS	Pub	85	84	169	YES	84	84	168	5	4	9	2	3	5	0	1	1	2	1	3
7	Wangdi	Western	Bajo Hospital	Bjena	Rural	PS	Pub	62	49	111	YES	62	50	112	3	2	5	2	2	4	0	0	0	1	0	1
8	Wangdi	Western	Bajo Hospital	Bjimthangkha	Rural	PS	Pub	143	161	304	YES	142	161	303	15	19	34	6	10	16	0	0	0	6	12	18
9	Wangdi	Western	Bajo Hospital	Dangchu	Rural	PS	Pub	59	57	116	YES	59	58	117	0	0	0	0	0	0	0	0	0	0	0	0
10	Wangdi	Western	Bajo Hospital	Gaselo	Rural	PS	Pub	141	137	278	YES	139	136	275	11	16	27	5	7	12	1	1	2	6	7	13
11	Wangdi	Western	Bajo Hospital	Hebesa	Rural	PS	Pub	60	53	113	YES	60	54	114	1	2	3	1	2	3	0	0	0	0	0	0
12	Wangdi	Western	Bajo Hospital	Jala	Rural	PS	Pub	20	39	59	YES	20	39	59	0	0	0	0	0	0	0	0	0	0	0	0
13	Wangdi	Western	Bajo Hospital	Kazhi	Rural	PS	Pub	66	67	133	YES	66	67	133	6	6	12	3	4	7	0	0	0	3	2	5
14	Wangdi	Western	Bajo Hospital	Khotokha	Rural	PS	Pub	65	74	139	YES	59	68	127	2	3	5	1	3	4	0	0	0	0	1	1
15	Wangdi	Western	Bajo Hospital	Nahi	Rural	PS	Pub	27	51	78	YES	26	50	76	0	0	0	0	0	0	0	0	0	0	0	0
16	Wangdi	Western	Bajo Hospital	Phaytekha	Rural	PS	Pub	127	120	247	YES	126	117	243	5	4	9	2	3	5	0	0	0	2	2	4
17	Wangdi	Western	Bajo Hospital	Phuensum Deki	Rural	PS	Pub	30	50	80	YES	30	52	82	0	0	0	0	0	0	0	0	0	0	0	0
18	Wangdi	Western	Bajo Hospital	Rameychen	Rural	PS	Pub	101	98	199	YES	101	98	199	1	3	4	1	2	3	0	0	0	0	1	1
19	Wangdi	Western	Bajo Hospital	Rinchengang	Rural	PS	Pub	113	104	217	YES	113	102	215	3	2	5	2	1	3	0	0	0	1	1	2
20	Wangdi	Western	Bajo Hospital	Rubesa	Rural	PS	Pub	37	36	73	YES	37	36	73	0	0	0	0	0	0	0	0	0	0	0	0
21	Wangdi	Western	Bajo Hospital	Rukubji	Rural	PS	Pub	58	61	119	YES	58	61	119	6	6	12	3	4	7	0	0	0	2	3	5
22	Wangdi	Western	Bajo Hospital	Sephu	Rural	PS	Pub	61	57	118	YES	61	59	120	5	6	11	2	4	6	0	0	0	2	3	5
23	Wangdi	Western	Bajo Hospital	Sha Tasha	Rural	PS	Pub	42	63	105	YES	43	63	106	0	0	0	0	0	0	0	0	0	0	0	0
24	Wangdi	Western	Bajo Hospital	Singye Namgyal	Rural	PS	Pub	30	40	70	YES	30	42	72	2	1	3	1	1	2	0	0	0	1	0	1
25	Wangdi	Western	Bajo Hospital	Tencholing	Rural	PS	Pub	435	474	909	YES	434	475	909	34	46	80	14	18	32	5	5	10	18	20	38
26	Wangdi	Western	Bajo Hospital	Uma	Rural	PS	Pub	38	28	66	YES	38	30	68	1	0	1	1	0	1	0	0	0	0	0	0
27	Wangdi	Western	Bajo Hospital	Wangdi	Rural	PS	Pub	454	421	875	YES	450	420	870	37	38	75	14	20	34	4	6	10	16	15	31
28	Wangdi	Western	Bajo Hospital	Domchoethang	Rural	ECR	Pub	9	9	18	YES	10	9	19	0	0	0	0	0	0	0	0	0	0	0	0
29	Wangdi	Western	Bajo Hospital	Dongkhobji	Rural	ECR	Pub	2	5	7	YES	2	5	7	0	0	0	0	0	0	0	0	0	0	0	0
30	Wangdi	Western	Bajo Hospital	Dranghal	Rural	ECR	Pub	15	15	30	YES	17	15	32	0	0	0	0	0	0	0	0	0	0	0	0
31	Wangdi	Western	Bajo Hospital	Gangphel	Rural	ECR	Pub	26	18	44	YES	28	18	46	0	0	0	0	0	0	0	0	0	0	0	0
32	Wangdi	Western	Bajo Hospital	Gogona	Rural	ECR	Pub	7	2	9	YES	7	2	9	0	0	0	0	0	0	0	0	0	0	0	0
33	Wangdi	Western	Bajo Hospital	Matalungchu	Rural	ECR	Pub	10	12	22	YES	12	13	25	0	0	0	0	0	0	0	0	0	0	0	0
34	Wangdi	Western	Bajo Hospital	Ridha	Rural	ECR	Pub	16	16	32	YES	13	14	27	0	0	0	0	0	0	0	0	0	0	0	0
1	Zhemgang	Central	Yebileptsa Hospital	SonamThang CS	Rural	HSS	Pub	478	485	963	YES	492	501	993	46	59	105	21	26	47	8	7	15	22	21	43
2	Zhemgang	Central	Yebileptsa Hospital	Zhemgang CS	Rural	HSS	Pub	454	480	934	YES	445	468	913	56	55	111	28	29	57	3	4	7	25	22	47
3	Zhemgang	Central	Yebileptsa Hospital	Buli CS	Rural	MSS	Pub	253	299	552	YES	254	300	554	26	32	58	12	13	25	1	0	1	15	17	32
4	Zhemgang	Central	Yebileptsa Hospital	Yebilaptsa CS	Rural	MSS	Pub	255	261	516	YES	251	259	510	15	16	31	6	8	14	0	0	0	8	9	17
5	Zhemgang	Central	Yebileptsa Hospital	Gomphu	Rural	LSS	Pub	77	79	156	YES	77	79	156	8	8	16	4	3	7	1	1	2	3	4	7
6	Zhemgang	Central	Yebileptsa Hospital	Tingtibi	Rural	LSS	Pub	74	56	130	YES	74	56	130	10	13	23	5	6	11	1	0	1	4	7	11
7	Zhemgang	Central	Yebileptsa Hospital	Bardo	Rural	PS	Pub	26	21	47	YES	23	21	44	1	2	3	1	1	2	0	0	0	0	1	1
8	Zhemgang	Central	Panbang BHU I	Barpong	Rural	PS	Pub	14	9	23	YES	12	10	22	1	0	1	1	0	1	0	0	0	0	0	0
9	Zhemgang	Central	Panbang BHU I	Bjokha	Rural	PS	Pub	59	49	108	YES	57	51	108	3	4	7	2	3	5	0	0	0	1	1	2
10	Zhemgang	Central	Panbang BHU I	Budashi	Rural	PS	Pub	45	50	95	YES	43	51	94	2	1	3	1	1	2	0	0	0	1	0	1
11	Zhemgang	Central	Yebileptsa Hospital	Digala	Rural	PS	Pub	14	8	22	YES	13	9	22	0	2	2	1	0	1	0	0	0	0	1	1
12	Zhemgang	Central	Yebileptsa Hospital	Dunmang	Rural	PS	Pub	13	10	23	YES	13	10	23	0	0	0	0	0	0	0	0	0	0	0	0
13	Zhemgang	Central	Yebileptsa Hospital	Goling	Rural	PS	Pub	25	32	57	YES	24	32	56	1	2	3	1	1	2	0	0	0	0	1	1
14	Zhemgang	Central	Panbang BHU I	Goshing	Rural	PS	Pub	48	58	106	YES	48	58	106	4	4	8	2	3	5	0	1	1	1	1	2
15	Zhemgang	Central	Panbang BHU I	Kaktong	Rural	PS	Pub	31	35	66	YES	28	38	66	2	1	3	1	1	2	0	0	0	1	0	1
16	Zhemgang	Central	Yebileptsa Hospital	Khomsher	Rural	PS	Pub	98	80	178	YES	97	81	178	5	6	11	3	4	7	0	0	0	2	2	4
17	Zhemgang	Central	Yebileptsa Hospital	Kikhar	Rural	PS	Pub	6	12	18	YES	5	12	17	0	0	0	0	0	0	0	0	0	0	0	0
18	Zhemgang	Central	Yebileptsa Hospital	Langdurbi	Rural	PS	Pub	30	31	61	YES	28	32	60	0	2	2	1	0	1	0	0	0	0	1	1
19	Zhemgang	Central	Yebileptsa Hospital	Nimshong	Rural	PS	Pub	10	8	18	YES	10	8	18	0	0	0	0	0	0	0	0	0	0	0	0
20	Zhemgang	Central	Panbang BHU I	Pantang	Rural	PS	Pub	47	67	114	YES	45	68	113	3	4	7	2	2	4	0	0	0	1	2	3
21	Zhemgang	Central	Panbang BHU I	Repati	Rural	PS	Pub	8	5	13	YES	8	5	13	0	0	0	0	0	0	0	0	0	0	0	0
22	Zhemgang	Central	Yebileptsa Hospital	Shingkhar	Rural	PS	Pub	48	60	108	YES	46	57	103	5	4	9	2	3	5	0	0	0	3	1	4
23	Zhemgang	Central	Yebileptsa Hospital	Tali	Rural	PS	Pub	4	7	11	YES	5	7	12	0	1	1	1	0	1	0	0	0	0	0	0
24	Zhemgang	Central	Panbang BHU I	Tashibi	Rural	PS	Pub	44	36	80	YES	45	35	80	4	6	10	2	3	5	0	0	0	2	3	5
25	Zhemgang	Central	Yebileptsa Hospital	Thrisa	Rural	PS	Pub	14	8	22	YES	14	8	22	0	0	0	0	0	0	0	0	0	0	0	0
26	Zhemgang	Central	Panbang BHU I	Tradijong	Rural	PS	Pub	7	4	11	YES	6	4	10	0	0	0	0	0	0	0	0	0	0	0	0
27	Zhemgang	Central	Yebileptsa Hospital	Tshaidang	Rural	PS	Pub	23	37	60	YES	23	36	59	3	1	4	2	1	3	0	0	0	1	0	1
28	Zhemgang	Central	Yebileptsa Hospital	Tshanglajong	Rural	PS	Pub	7	9	16	YES	7	9	16	0	0	0	0	0	0	0	0	0	0	0	0
